# Supplementary material for: A targeted approach to investigating immune genes of an iconic Australian marsupial
Source: Mol Ecol. 2022 May 17;31(12):3286–303. doi: 10.1111/mec.16493 (PMC9325493; doi:10.1111/mec.16493)
Supplement: Supplementary file 3 — Table S1‐S4 [file MEC-31-3286-s001.xlsx]

## Sheet: Supplementary Table 1
Supplementary Table 1: Genomic coordinates of 19 MHC Class I genes and 16 MHC Class II genes
Scaffold	Name	Feature Type	Start	End
MSTS01000129.1	MHCI-13 (UG)	gene	3816284	3819564
MSTS01000129.1	MHCI-13 (UG):exon 7	exon	3816284	3816333
MSTS01000129.1	MHCI-13 (UG):exon 6	exon	3816516	3816553
MSTS01000129.1	MHCI-13 (UG):exon 5	exon	3817070	3817175
MSTS01000129.1	MHCI-13 (UG):exon 4	exon	3817328	3817604
MSTS01000129.1	MHCI-13 (UG):exon 3	exon	3817817	3818096
MSTS01000129.1	MHCI-13 (UG):exon 2	exon	3818272	3818551
MSTS01000129.1	MHCI-13 (UG):exon 1	exon	3819500	3819564
MSTS01000129.1	MHCI-12 (UH)	gene	3854947	3858138
MSTS01000129.1	MHCI-12 (UH):exon 7	exon	3854947	3854996
MSTS01000129.1	MHCI-12 (UH):exon 6	exon	3855181	3855214
MSTS01000129.1	MHCI-12 (UH):exon 5	exon	3855693	3855798
MSTS01000129.1	MHCI-12 (UH):exon 4	exon	3855951	3856227
MSTS01000129.1	MHCI-12 (UH):exon 3	exon	3856431	3856710
MSTS01000129.1	MHCI-12 (UH):exon 2	exon	3856894	3857173
MSTS01000129.1	MHCI-12 (UH):exon 1	exon	3858074	3858138
MSTS01000129.1	MHCI-17	gene	3931562	3934737
MSTS01000129.1	MHCI-17:exon1	exon	3931562	3931624
MSTS01000129.1	MHCI-17:exon2	exon	3932506	3932785
MSTS01000129.1	MHCI-17:exon3	exon	3932936	3933209
MSTS01000129.1	MHCI-17:exon4	exon	3933430	3933706
MSTS01000129.1	MHCI-17:exon5	exon	3933859	3933961
MSTS01000129.1	MHCI-17:exon6	exon	3934468	3934505
MSTS01000129.1	MHCI-17:exon7	exon	3934688	3934737
MSTS01000255.1	DMA	gene	316690	319085
MSTS01000255.1	DMA:exon1	exon	316690	316781
MSTS01000255.1	DMA:exon2	exon	317434	317719
MSTS01000255.1	DMA:exon3	exon	318437	318716
MSTS01000255.1	DMA:exon4	exon	318946	319085
MSTS01000255.1	DMB	gene	340447	343862
MSTS01000255.1	DMB:exon1	exon	340447	340502
MSTS01000255.1	DMB:exon2	exon	340891	341176
MSTS01000255.1	DMB:exon3	exon	342357	342639
MSTS01000255.1	DMB:exon4	exon	343580	343697
MSTS01000255.1	DMB:exon5	exon	343822	343862
MSTS01000255.1	MHCI-5 (UK)	gene	400493	407225
MSTS01000255.1	MHCI-5 (UK):exon1	exon	400493	400557
MSTS01000255.1	MHCI-5 (UK):exon2	exon	404277	404547
MSTS01000255.1	MHCI-5 (UK):exon3	exon	404783	405059
MSTS01000255.1	MHCI-5 (UK):exon4	exon	405931	406207
MSTS01000255.1	MHCI-5 (UK):exon5	exon	406356	406452
MSTS01000255.1	MHCI-5 (UK):exon6	exon	406957	406993
MSTS01000255.1	MHCI-5 (UK):exon7	exon	407176	407225
MSTS01000255.1	MHCI-6-partial	gene	548482	551594
MSTS01000255.1	MHCI-6-partial:exon1	exon	548482	548550
MSTS01000255.1	MHCI-6-partial:exon2	exon	549359	549629
MSTS01000255.1	MHCI-6-partial:exon3	exon	549836	550071
MSTS01000255.1	MHCI-6-partial:exon4	exon	550282	550557
MSTS01000255.1	MHCI-6-partial:exon5	exon	550712	550817
MSTS01000255.1	MHCI-6-partial:exon6	exon	551549	551594
MSTS01000255.1	MHCI-7	gene	618950	622135
MSTS01000255.1	MHCI-7:exon1	exon	618950	619014
MSTS01000255.1	MHCI-7:exon2	exon	619909	620146
MSTS01000255.1	MHCI-7:exon3	exon	620374	620652
MSTS01000255.1	MHCI-7:exon4	exon	620834	621108
MSTS01000255.1	MHCI-7:exon5	exon	621264	621362
MSTS01000255.1	MHCI-7:exon6	exon	621866	621903
MSTS01000255.1	MHCI-7:exon7	exon	622086	622135
MSTS01000255.1	MHCI-8 (UC)	gene	764362	767048
MSTS01000255.1	MHCI-8 (UC):exon1	exon	764362	764426
MSTS01000255.1	MHCI-8 (UC):exon2	exon	764666	764927
MSTS01000255.1	MHCI-8 (UC):exon3	exon	765146	765425
MSTS01000255.1	MHCI-8 (UC):exon4	exon	765773	766049
MSTS01000255.1	MHCI-8 (UC):exon5	exon	766206	766314
MSTS01000255.1	MHCI-8 (UC):exon6	exon	766791	766828
MSTS01000255.1	MHCI-8 (UC):exon7	exon	766999	767048
MSTS01000255.1	MHCI-9 (UE)	gene	839055	841733
MSTS01000255.1	MHCI-9 (UE):exon1	exon	839055	839119
MSTS01000255.1	MHCI-9 (UE):exon2	exon	839359	839623
MSTS01000255.1	MHCI-9 (UE):exon3	exon	839850	840129
MSTS01000255.1	MHCI-9 (UE):exon4	exon	840478	840756
MSTS01000255.1	MHCI-9 (UE):exon5	exon	840915	841021
MSTS01000255.1	MHCI-9 (UE):exon6	exon	841476	841513
MSTS01000255.1	MHCI-9 (UE):exon7	exon	841694	841733
MSTS01000255.1	MHCI-10 (UF)	gene	986710	989373
MSTS01000255.1	MHCI-10 (UF):exon1	exon	986710	986774
MSTS01000255.1	MHCI-10 (UF):exon2	exon	986963	987233
MSTS01000255.1	MHCI-10 (UF):exon3	exon	987484	987763
MSTS01000255.1	MHCI-10 (UF):exon4	exon	988091	988367
MSTS01000255.1	MHCI-10 (UF):exon5	exon	988530	988639
MSTS01000255.1	MHCI-10 (UF):exon6	exon	989120	989157
MSTS01000255.1	MHCI-10 (UF):exon7	exon	989324	989373
MSTS01000255.1	DBB1	gene	1049332	1053643
MSTS01000255.1	DBB1:exon1	exon	1049332	1049432
MSTS01000255.1	DBB1:exon2	exon	1051987	1052257
MSTS01000255.1	DBB1:exon3	exon	1052679	1052955
MSTS01000255.1	DBB1:exon4	exon	1053526	1053643
MSTS01000255.1	DBA3	gene	1071439	1074196
MSTS01000255.1	DBA3:exon4	exon	1071439	1071594
MSTS01000255.1	DBA3:exon3	exon	1071991	1072272
MSTS01000255.1	DBA3:exon2	exon	1072704	1072950
MSTS01000255.1	DBA3:exon1	exon	1074111	1074196
MSTS01000255.1	DBB2	gene	1118112	1122579
MSTS01000255.1	DBB2:exon1	exon	1118112	1118212
MSTS01000255.1	DBB2:exon2	exon	1120898	1121168
MSTS01000255.1	DBB2:exon3	exon	1121592	1121868
MSTS01000255.1	DBB2:exon4	exon	1122464	1122579
MSTS01000255.1	DBA2	gene	1141123	1143891
MSTS01000255.1	DBA2:exon4	exon	1141123	1141278
MSTS01000255.1	DBA2:exon3	exon	1141697	1141979
MSTS01000255.1	DBB3:exon2	exon	1142410	1142656
MSTS01000255.1	DBB3:exon1	exon	1143806	1143891
MSTS01000255.1	DBA1	gene	1153152	1157444
MSTS01000255.1	DBA1:exon1	exon	1153152	1153252
MSTS01000255.1	DBA1:exon2	exon	1155832	1156102
MSTS01000255.1	DAA:exon3	exon	1156470	1156746
MSTS01000255.1	DAA:exon4	exon	1157329	1157444
MSTS01000255.1	DCA	gene	1175692	1178484
MSTS01000255.1	DCA:exon4	exon	1175692	1175847
MSTS01000255.1	DCA:exon3	exon	1176287	1176569
MSTS01000255.1	DCB:exon2	exon	1176992	1177238
MSTS01000255.1	DCB:exon1	exon	1178399	1178484
MSTS01000255.1	DAA	gene	1210001	1214547
MSTS01000255.1	DAA:exon4	exon	1210001	1210162
MSTS01000255.1	DAA:exon3	exon	1210439	1210721
MSTS01000255.1	DAA:exon2	exon	1211210	1211456
MSTS01000255.1	DAA:exon1	exon	1214465	1214547
MSTS01000255.1	DCA	gene	1414232	1417702
MSTS01000255.1	DCA:exon4	exon	1414232	1414363
MSTS01000255.1	DCA:exon3	exon	1414573	1414855
MSTS01000255.1	DCA:exon2	exon	1415764	1416007
MSTS01000255.1	DCA:exon1	exon	1417620	1417702
MSTS01000255.1	DCB	gene	1420849	1430221
MSTS01000255.1	DCB:exon1	exon	1420849	1420944
MSTS01000255.1	DCB:exon2	exon	1425401	1425668
MSTS01000255.1	DCB:exon3	exon	1428171	1428448
MSTS01000255.1	DCB:exon4	exon	1429124	1429235
MSTS01000255.1	DCB:exon5	exon	1430123	1430221
MSTS01000263.1	MHCI-4 (UA)	gene	3139825	3143043
MSTS01000263.1	MHCI-4 (UA):exon7	exon	3139825	3139874
MSTS01000263.1	MHCI-4 (UA):exon6	exon	3140054	3140091
MSTS01000263.1	MHCI-4 (UA):exon5	exon	3140592	3140697
MSTS01000263.1	MHCI-4 (UA):exon4	exon	3140847	3141123
MSTS01000263.1	MHCI-4 (UA):exon3	exon	3141322	3141601
MSTS01000263.1	MHCI-4 (UA):exon2	exon	3141766	3142049
MSTS01000263.1	MHCI-4 (UA):exon1	exon	3142975	3143043
MSTS01000302.1	DAB5	gene	47412	85351
MSTS01000302.1	DAB5:exon1	exon	47412	47686
MSTS01000302.1	DAB5:exon2	exon	49275	49557
MSTS01000302.1	DAB5:exon3	exon	50047	50162
MSTS01000302.1	DAB5:exon4	exon	85251	85351
MSTS01000314.1	MHCI-11	gene	2329060	2332457
MSTS01000314.1	MHCI-11:exon1	exon	2329060	2329128
MSTS01000314.1	MHCI-11:exon2	exon	2330328	2330607
MSTS01000314.1	MHCI-11:exon3	exon	2330729	2331002
MSTS01000314.1	MHCI-11:exon4	exon	2331200	2331468
MSTS01000314.1	MHCI-11:exon5	exon	2331621	2331725
MSTS01000314.1	MHCI-11:exon6	exon	2332201	2332238
MSTS01000314.1	MHCI-11:exon7	exon	2332408	2332457
MSTS01000347.1	MHCI-1 (UI)	gene	1561564	1564694
MSTS01000347.1	MHCI-1 (UI):exon1	exon	1561564	1561632
MSTS01000347.1	MHCI-1 (UI):exon2	exon	1562458	1562732
MSTS01000347.1	MHCI-1 (UI):exon3	exon	1562922	1563201
MSTS01000347.1	MHCI-1 (UI):exon4	exon	1563388	1563664
MSTS01000347.1	MHCI-1 (UI):exon5	exon	1563813	1563915
MSTS01000347.1	MHCI-1 (UI):exon6	exon	1564426	1564463
MSTS01000347.1	MHCI-1 (UI):exon7	exon	1564645	1564694
MSTS01000347.1	MHCI-2 (UD)-partial	gene	1588258	1590606
MSTS01000347.1	MHCI-2 (UD)-partial:exon1	exon	1588258	1588322
MSTS01000347.1	MHCI-2 (UD)-partial:exon2	exon	1589149	1589428
MSTS01000347.1	MHCI-2 (UD)-partial:exon3	exon	1589616	1589895
MSTS01000347.1	MHCI-2 (UD)-partial:exon4	exon	1590109	1590385
MSTS01000347.1	MHCI-2 (UD)-partial:exon5	exon	1590510	1590606
MSTS01000347.1	MHCI-3-partial	gene	1624069	1626296
MSTS01000347.1	MHCI-3-partial:exon1	exon	1624069	1624339
MSTS01000347.1	MHCI-3-partial:exon2	exon	1624533	1624809
MSTS01000347.1	MHCI-3-partial:exon3	exon	1624998	1625265
MSTS01000347.1	MHCI-3-partial:exon4	exon	1625418	1625520
MSTS01000347.1	MHCI-3-partial:exon5	exon	1626028	1626065
MSTS01000347.1	MHCI-3-partial:exon6	exon	1626247	1626296
MSTS01000381.1	MHCI-19 (UB)	gene	11690	15571
MSTS01000381.1	MHCI-19 (UB):exon6	exon	11922	11959
MSTS01000381.1	MHCI-19 (UB):exon5	exon	12438	12531
MSTS01000381.1	MHCI-19 (UB):exon4	exon	12679	12955
MSTS01000381.1	MHCI-19 (UB):exon3	exon	13151	13430
MSTS01000381.1	MHCI-19 (UB):exon2	exon	13597	13876
MSTS01000381.1	MHCI-19 (UB):exon1	exon	15503	15571
MSTS01000381.1	MHCI-18	gene	34572	37792
MSTS01000381.1	MHCI-18:exon7	exon	34572	34635
MSTS01000381.1	MHCI-18:exon6	exon	34810	34847
MSTS01000381.1	MHCI-18:exon5	exon	35367	35469
MSTS01000381.1	MHCI-18:exon4	exon	35601	35861
MSTS01000381.1	MHCI-18:exon3	exon	36051	36309
MSTS01000381.1	MHCI-18:exon2	exon	36469	36743
MSTS01000381.1	MHCI-18:exon1	exon	37724	37792
MSTS01000401.1	DAB1	gene	78815	85317
MSTS01000401.1	DAB1:exon1	exon	78815	78897
MSTS01000401.1	DAB1:exon2	exon	83889	84157
MSTS01000401.1	DAB1:exon3	exon	84544	84826
MSTS01000401.1	DAB1:exon4	exon	85202	85317
MSTS01000401.1	DAB2	gene	145139	153948
MSTS01000401.1	DAB2:exon4	exon	145139	145254
MSTS01000401.1	DAB2:exon3	exon	145730	146012
MSTS01000401.1	DAB2:exon2	exon	147743	148014
MSTS01000401.1	DAB2:exon1	exon	153848	153948
MSTS01000454.1	MHCI-15 (UJ)	gene	94471	97231
MSTS01000454.1	MHCI-15 (UJ):exon7	exon	94471	94520
MSTS01000454.1	MHCI-15 (UJ):exon6	exon	94703	94740
MSTS01000454.1	MHCI-15 (UJ):exon5	exon	95448	95553
MSTS01000454.1	MHCI-15 (UJ):exon4	exon	95706	95982
MSTS01000454.1	MHCI-15 (UJ):exon3	exon	96178	96457
MSTS01000454.1	MHCI-15 (UJ):exon2	exon	96666	96936
MSTS01000454.1	MHCI-15 (UJ):exon1	exon	97167	97231
MSTS01000544.1	DAB3	gene	63131	71649
MSTS01000544.1	DAB3:exon1	exon	63131	63231
MSTS01000544.1	DAB3:exon2	exon	68769	69040
MSTS01000544.1	DAB3:exon3	exon	70776	71058
MSTS01000544.1	DAB3:exon4	exon	71534	71649
MSTS01000778.1	MHCI-14	gene	11798	15205
MSTS01000778.1	MHCI-14:exon7	exon	11798	11847
MSTS01000778.1	MHCI-14:exon6	exon	12017	12054
MSTS01000778.1	MHCI-14:exon5	exon	12534	12639
MSTS01000778.1	MHCI-14:exon4	exon	12795	13066
MSTS01000778.1	MHCI-14:exon3	exon	13264	13536
MSTS01000778.1	MHCI-14:exon2	exon	13657	13935
MSTS01000778.1	MHCI-14:exon1	exon	15137	15205
MSTS01000840.1	DAB4	gene	12395	23791
MSTS01000840.1	DAB4:exon4	exon	12395	12511
MSTS01000840.1	DAB4:exon3	exon	12950	13226
MSTS01000840.1	DAB4:exon2	exon	15000	15274
MSTS01000840.1	DAB4:exon1	exon	23691	23791
MSTS01001120.1	MHCI-16	gene	62	3236
MSTS01001120.1	MHCI-16:exon6	exon	62	99
MSTS01001120.1	MHCI-16:exon5	exon	573	678
MSTS01001120.1	MHCI-16:exon4	exon	832	1099
MSTS01001120.1	MHCI-16:exon3	exon	1294	1567
MSTS01001120.1	MHCI-16:exon2	exon	1689	1968
MSTS01001120.1	MHCI-16:exon1	exon	3168	3236

## Sheet: Supplementary Table 2
Supplementary Table 2: Primers for two genes included in the target capture probe and two control genes
Control/Probe	Gene	Primer	Primer Seq	Length	Tm	GC%	Max Hairpin ΔG	Max Self Dimer ΔG	Max Heterodimer ΔG	Top BLAST hit (y/n)
Probe	LOX	Forward	CCCACCCTAAGCAACCTCAG	20	57.48	60	1.3	-3.14	-6.01	Y
		Reverse	ATCCAGTCCCATAGCCAGGT	20	56.64	55	0.47	-3.14		Y
Probe	EOMES	Forward	GTGAGAGAACCGTCCCACAG	20	56.99	60	-0.13	-3.61	-6.35	Y
		Reverse	AGGAGTCACGAGCCATCTCT	20	58.72	55	-0.73	-3.61		Y
Control	ACRBP	Forward	TAGGGAACTCCTACCAGGGC	20	56.73	60	-1.67	-5.63	-6.24	Y
		Reverse	TCTACCGAGGACAGAGGTGG	20	57.69	60	-1.19	-4.41		Y
Control	CGRP	Forward	AAG GAT GCC AAT GCT GCT CT	20	58.78	50	-0.75	-3.14	-7.72	Y
		Reverse	ATC CTC TGA TCC CCA CTG CT	20	57.59	55	0.7	-4.62		Y

## Sheet: Supplementary Table 3
Supplementary Table 3: Initial 1258 genes to be included in the target probe along with genomic location and associated GO term name and accession for each gene
GO term accession	GO term name	Source (gene)	Gene type	Chromosome/scaffold name	Gene stable ID	Gene name	Gene description	Gene start (bp)	Gene end (bp)	Strand	Transcript length (including UTRs and CDS)	Gene % GC content
GO:0042113	B cell activation	ensembl	protein_coding	MSTS01000001.1	ENSPCIG00000017152	RASGRP1	RAS guanyl releasing protein 1 [Source:HGNC Symbol;Acc:HGNC:9878]	763195	801533	1	2166	42.38
GO:0045638	negative regulation of myeloid cell differentiation	ensembl	protein_coding	MSTS01000001.1	ENSPCIG00000023017	MEIS2	Meis homeobox 2 [Source:HGNC Symbol;Acc:HGNC:7001]	2316703	2544650	1	2942	37.18
GO:0030218	erythrocyte differentiation	ensembl	protein_coding	MSTS01000001.1	ENSPCIG00000023021	C15orf41	chromosome 15 open reading frame 41 [Source:HGNC Symbol;Acc:HGNC:26929]	2617025	2901162	-1	786	36.77
GO:0006955	immune response	ensembl	protein_coding	MSTS01000001.1	ENSPCIG00000023277	PNP	purine nucleoside phosphorylase [Source:HGNC Symbol;Acc:HGNC:7892]	8781678	8789573	1	2050	43.62
GO:0060339	negative regulation of type I interferon-mediated signaling pathway	ensembl	protein_coding	MSTS01000001.1	ENSPCIG00000021953	METTL3	methyltransferase like 3 [Source:HGNC Symbol;Acc:HGNC:17563]	10065588	10086586	-1	1937	38.66
GO:0045579	positive regulation of B cell differentiation	ensembl	protein_coding	MSTS01000001.1	ENSPCIG00000027776	MMP14	matrix metallopeptidase 14 [Source:HGNC Symbol;Acc:HGNC:7160]	11691655	11707308	1	1740	47.01
GO:0030218	erythrocyte differentiation	ensembl	protein_coding	MSTS01000001.1	ENSPCIG00000027763	ACIN1	apoptotic chromatin condensation inducer 1 [Source:HGNC Symbol;Acc:HGNC:17066]	11918874	11958738	-1	4412	41.98
GO:0030851	granulocyte differentiation	ensembl	protein_coding	MSTS01000001.1	ENSPCIG00000027761	CEBPE	CCAAT enhancer binding protein epsilon [Source:HGNC Symbol;Acc:HGNC:1836]	11989506	11992095	-1	1611	55.02
GO:0030222	eosinophil differentiation	ensembl	protein_coding	MSTS01000001.1	ENSPCIG00000027747	IL25	interleukin 25 [Source:HGNC Symbol;Acc:HGNC:13765]	12265532	12268518	1	1325	45.83
GO:0019884	antigen processing and presentation of exogenous antigen	ensembl	protein_coding	MSTS01000001.1	ENSPCIG00000010757	PSME1	proteasome activator subunit 1 [Source:HGNC Symbol;Acc:HGNC:9568]	12941890	12945007	1	750	47.4
GO:2001205	negative regulation of osteoclast development	ensembl	protein_coding	MSTS01000001.1	ENSPCIG00000022869	FBN1	fibrillin 1 [Source:HGNC Symbol;Acc:HGNC:3603]	17262633	17564076	-1	10144	37.32
GO:0050776	regulation of immune response	ensembl	protein_coding	MSTS01000001.1	ENSPCIG00000025801	SPPL2A	signal peptide peptidase like 2A [Source:HGNC Symbol;Acc:HGNC:30227]	19918802	19989153	-1	1617	36.94
GO:0048821	erythrocyte development	ensembl	protein_coding	MSTS01000001.1	ENSPCIG00000005166	TMOD3	tropomodulin 3 [Source:HGNC Symbol;Acc:HGNC:11873]	21050808	21124828	1	1399	37.31
GO:0045638	negative regulation of myeloid cell differentiation	ensembl	protein_coding	MSTS01000001.1	ENSPCIG00000005153	LEO1	LEO1 homolog, Paf1/RNA polymerase II complex component [Source:HGNC Symbol;Acc:HGNC:30401]	21133698	21185579	-1	2192	39
GO:0030183	B cell differentiation	ensembl	protein_coding	MSTS01000001.1	ENSPCIG00000004922	ONECUT1	one cut homeobox 1 [Source:HGNC Symbol;Acc:HGNC:8138]	22056061	22101004	-1	1323	40.01
GO:0019882	antigen processing and presentation	ensembl	protein_coding	MSTS01000001.1	ENSPCIG00000030883	RAB27A	RAB27A, member RAS oncogene family [Source:HGNC Symbol;Acc:HGNC:9766]	24785943	24856109	-1	781	38.43
GO:0002244	hematopoietic progenitor cell differentiation	ensembl	protein_coding	MSTS01000001.1	ENSPCIG00000024934	PYGO1	pygopus family PHD finger 1 [Source:HGNC Symbol;Acc:HGNC:30256]	25095288	25119057	-1	1260	37.13
GO:0042117	monocyte activation	ensembl	protein_coding	MSTS01000001.1	ENSPCIG00000028347	ADAM10	ADAM metallopeptidase domain 10 [Source:HGNC Symbol;Acc:HGNC:188]	28570511	28716908	-1	4400	35.21
GO:0043029	T cell homeostasis	ensembl	protein_coding	MSTS01000001.1	ENSPCIG00000023888	CCNB2	cyclin B2 [Source:HGNC Symbol;Acc:HGNC:1580]	29069772	29098614	1	1359	36.64
GO:0030097	hemopoiesis	ensembl	protein_coding	MSTS01000001.1	ENSPCIG00000023881	MYO1E	myosin IE [Source:HGNC Symbol;Acc:HGNC:7599]	29105077	29341640	-1	5206	39.55
GO:0006955	immune response	ensembl	protein_coding	MSTS01000001.1	ENSPCIG00000014066	SMAD3	SMAD family member 3 [Source:HGNC Symbol;Acc:HGNC:6769]	35926208	36083988	-1	1281	41.9
GO:0006955	immune response	ensembl	protein_coding	MSTS01000001.1	ENSPCIG00000006792	SMAD6	SMAD family member 6 [Source:HGNC Symbol;Acc:HGNC:6772]	36538580	36650078	-1	1907	43.13
GO:0048538	thymus development	ensembl	protein_coding	MSTS01000001.1	ENSPCIG00000006816	MAP2K1	mitogen-activated protein kinase kinase 1 [Source:HGNC Symbol;Acc:HGNC:6840]	36994087	37097293	-1	1838	39.06
GO:1990266	neutrophil migration	ensembl	protein_coding	MSTS01000001.1	ENSPCIG00000029457	DAPK2	death associated protein kinase 2 [Source:HGNC Symbol;Acc:HGNC:2675]	39784874	39950190	1	1416	41.85
GO:0002244	hematopoietic progenitor cell differentiation	ensembl	protein_coding	MSTS01000002.1	ENSPCIG00000009379	AGPAT5	1-acylglycerol-3-phosphate O-acyltransferase 5 [Source:HGNC Symbol;Acc:HGNC:20886]	5350442	5426808	1	1557	33.99
GO:0050853	B cell receptor signaling pathway	ensembl	protein_coding	MSTS01000002.1	ENSPCIG00000001657	BLK	BLK proto-oncogene, Src family tyrosine kinase [Source:HGNC Symbol;Acc:HGNC:1057]	6851488	6934364	-1	2827	39.31
GO:2000438	negative regulation of monocyte extravasation	ensembl	protein_coding	MSTS01000002.1	ENSPCIG00000018484	PLCB1	phospholipase C beta 1 [Source:HGNC Symbol;Acc:HGNC:15917]	11036827	11389668	1	4702	36.65
GO:0045639	positive regulation of myeloid cell differentiation	ensembl	protein_coding	MSTS01000002.1	ENSPCIG00000024043	JAG1	jagged canonical Notch ligand 1 [Source:HGNC Symbol;Acc:HGNC:6188]	13716185	13757112	-1	5982	40.19
GO:0045089	positive regulation of innate immune response	ensembl	protein_coding	MSTS01000002.1	ENSPCIG00000000908	POLR3F	RNA polymerase III subunit F [Source:HGNC Symbol;Acc:HGNC:15763]	22743704	22754008	1	885	35.04
GO:0043367	CD4-positive	ensembl	protein_coding	MSTS01000002.1	ENSPCIG00000031385	PAX1	paired box 1 [Source:HGNC Symbol;Acc:HGNC:8615]	26764924	26778311	1	2708	44.44
GO:0006955	immune response	ensembl	protein_coding	MSTS01000002.1	ENSPCIG00000035164		cystatin F [Source:HGNC Symbol;Acc:HGNC:2479]	31033714	31039215	1	1093	38.97
GO:0001779	natural killer cell differentiation	ensembl	protein_coding	MSTS01000002.1	ENSPCIG00000007360	MERTK	MER proto-oncogene, tyrosine kinase [Source:HGNC Symbol;Acc:HGNC:7027]	32611851	32747746	-1	3437	38.05
GO:0001782	B cell homeostasis	ensembl	protein_coding	MSTS01000002.1	ENSPCIG00000014383	BCL2L11	BCL2 like 11 [Source:HGNC Symbol;Acc:HGNC:994]	33819974	33862712	-1	600	35.22
GO:0001773	myeloid dendritic cell activation	ensembl	protein_coding	MSTS01000002.1	ENSPCIG00000023041	STARD7	StAR related lipid transfer domain containing 7 [Source:HGNC Symbol;Acc:HGNC:18063]	35972229	35989856	-1	1334	37.56
GO:0050853	B cell receptor signaling pathway	ensembl	protein_coding	MSTS01000003.1	ENSPCIG00000004431	TEC	tec protein tyrosine kinase [Source:HGNC Symbol;Acc:HGNC:11719]	2677138	2747941	1	3852	37.2
GO:0060335	positive regulation of interferon-gamma-mediated signaling pathway	ensembl	protein_coding	MSTS01000003.1	ENSPCIG00000004439	TXK	TXK tyrosine kinase [Source:HGNC Symbol;Acc:HGNC:12434]	2754041	2810747	1	2333	39.16
GO:0002244	hematopoietic progenitor cell differentiation	ensembl	protein_coding	MSTS01000003.1	ENSPCIG00000032266	RBM47	RNA binding motif protein 47 [Source:HGNC Symbol;Acc:HGNC:30358]	10265419	10303200	1	2520	37.62
GO:0045576	mast cell activation	ensembl	protein_coding	MSTS01000003.1	ENSPCIG00000019394	RHOH	ras homolog family member H [Source:HGNC Symbol;Acc:HGNC:686]	10475291	10475866	-1	576	53.3
GO:0060340	positive regulation of type I interferon-mediated signaling pathway	ensembl	protein_coding	MSTS01000003.1	ENSPCIG00000027275	UBE2K	ubiquitin conjugating enzyme E2 K [Source:HGNC Symbol;Acc:HGNC:4914]	10873517	10976403	-1	807	36.72
GO:0002755	MyD88-dependent toll-like receptor signaling pathway	ensembl	protein_coding	MSTS01000003.1	ENSPCIG00000019462	TLR6	toll like receptor 6 [Source:HGNC Symbol;Acc:HGNC:16711]	11858946	11922247	1	3211	37.77
GO:0045087	innate immune response	ensembl	protein_coding	MSTS01000003.1	ENSPCIG00000032085	TLR10	toll like receptor 10 [Source:HGNC Symbol;Acc:HGNC:15634]	11918677	11928097	1	3326	38.3
GO:0030183	B cell differentiation	ensembl	protein_coding	MSTS01000003.1	ENSPCIG00000020491	RBPJ	recombination signal binding protein for immunoglobulin kappa J region [Source:HGNC Symbol;Acc:HGNC:5724]	24692474	24930872	-1	1969	37.2
GO:0002689	negative regulation of leukocyte chemotaxis	ensembl	protein_coding	MSTS01000003.1	ENSPCIG00000001602	SLIT2	slit guidance ligand 2 [Source:HGNC Symbol;Acc:HGNC:11086]	30449400	30840260	-1	4783	35.01
GO:0030890	positive regulation of B cell proliferation	ensembl	protein_coding	MSTS01000003.1	ENSPCIG00000018539	CD38		35417623	35504146	-1	2252	38.6
GO:0090022	regulation of neutrophil chemotaxis	ensembl	protein_coding	MSTS01000003.1	ENSPCIG00000018537	BST1	bone marrow stromal cell antigen 1 [Source:HGNC Symbol;Acc:HGNC:1118]	35545681	35575382	-1	1249	39.51
GO:0042113	B cell activation	ensembl	protein_coding	MSTS01000004.1	ENSPCIG00000011036	MALT1	MALT1 paracaspase [Source:HGNC Symbol;Acc:HGNC:6819]	6126205	6212315	1	2954	35.83
GO:0050901	leukocyte tethering or rolling	ensembl	protein_coding	MSTS01000004.1	ENSPCIG00000020901	GOLPH3	golgi phosphoprotein 3 [Source:HGNC Symbol;Acc:HGNC:15452]	8189615	8311018	-1	900	37.24
GO:0004896	cytokine receptor activity	ensembl	protein_coding	MSTS01000004.1	ENSPCIG00000022761	PRLR	prolactin receptor [Source:HGNC Symbol;Acc:HGNC:9446]	11052243	11058245	-1	1500	42
GO:0004896	cytokine receptor activity	ensembl	protein_coding	MSTS01000004.1	ENSPCIG00000035268	IL7R	interleukin 7 receptor [Source:HGNC Symbol;Acc:HGNC:6024]	12129156	12155200	1	1872	40.3
GO:0051607	defense response to virus	ensembl	protein_coding	MSTS01000004.1	ENSPCIG00000021477	SKP2	S-phase kinase associated protein 2 [Source:HGNC Symbol;Acc:HGNC:10901]	12276645	12303224	1	1263	40.72
GO:0004897	ciliary neurotrophic factor receptor activity	ensembl	protein_coding	MSTS01000004.1	ENSPCIG00000013315	LIFR	LIF receptor subunit alpha [Source:HGNC Symbol;Acc:HGNC:6597]	15115345	15165552	-1	3264	35.01
GO:0004896	cytokine receptor activity	ensembl	protein_coding	MSTS01000004.1	ENSPCIG00000020045	OSMR		15604542	15656810	1	2730	39.25
GO:0006955	immune response	ensembl	protein_coding	MSTS01000004.1	ENSPCIG00000023900	C9	complement C9 [Source:HGNC Symbol;Acc:HGNC:1358]	16046452	16114250	-1	3957	39.18
GO:0006955	immune response	ensembl	protein_coding	MSTS01000004.1	ENSPCIG00000027624	PTGER4	prostaglandin E receptor 4 [Source:HGNC Symbol;Acc:HGNC:9596]	17709990	17721337	1	2397	38.58
GO:0006956	complement activation	ensembl	protein_coding	MSTS01000004.1	ENSPCIG00000028644	C7	complement C7 [Source:HGNC Symbol;Acc:HGNC:1346]	18003972	18066128	1	4878	37.97
GO:0006956	complement activation	ensembl	protein_coding	MSTS01000004.1	ENSPCIG00000028618	C6	complement C6 [Source:HGNC Symbol;Acc:HGNC:1339]	18245426	18315856	-1	3792	38.82
GO:0004896	cytokine receptor activity	ensembl	protein_coding	MSTS01000004.1	ENSPCIG00000022195	GHR	growth hormone receptor [Source:HGNC Symbol;Acc:HGNC:4263]	19933056	20081164	1	2513	39.35
GO:0008009	chemokine activity	ensembl	protein_coding	MSTS01000004.1	ENSPCIG00000033638	CCL28	C-C motif chemokine ligand 28 [Source:HGNC Symbol;Acc:HGNC:17700]	20544313	20546624	-1	360	39.53
GO:0050671	positive regulation of lymphocyte proliferation	ensembl	protein_coding	MSTS01000004.1	ENSPCIG00000011758	FGF10	fibroblast growth factor 10 [Source:HGNC Symbol;Acc:HGNC:3666]	21506713	21620143	-1	2531	36.86
GO:0045123	cellular extravasation	ensembl	protein_coding	MSTS01000004.1	ENSPCIG00000004822	ITGA1	integrin subunit alpha 1 [Source:HGNC Symbol;Acc:HGNC:6134]	26743804	26932966	1	3537	37.54
GO:0002244	hematopoietic progenitor cell differentiation	ensembl	protein_coding	MSTS01000004.1	ENSPCIG00000009564	FST	follistatin [Source:HGNC Symbol;Acc:HGNC:3971]	27595531	27602453	1	2124	41.33
GO:0004897	ciliary neurotrophic factor receptor activity	ensembl	protein_coding	MSTS01000004.1	ENSPCIG00000024769	IL6ST	interleukin 6 signal transducer [Source:HGNC Symbol;Acc:HGNC:6021]	30161152	30200494	-1	4341	37
GO:0050901	leukocyte tethering or rolling	ensembl	protein_coding	MSTS01000005.1	ENSPCIG00000011732	VCAM1	vascular cell adhesion molecule 1 [Source:HGNC Symbol;Acc:HGNC:12663]	7497156	7519078	1	2160	38.67
GO:0030595	leukocyte chemotaxis	ensembl	protein_coding	MSTS01000005.1	ENSPCIG00000012131	S1PR1	sphingosine-1-phosphate receptor 1 [Source:HGNC Symbol;Acc:HGNC:3165]	8027576	8028718	1	1143	54.68
GO:0050853	B cell receptor signaling pathway	ensembl	protein_coding	MSTS01000005.1	ENSPCIG00000024806	VAV3	vav guanine nucleotide exchange factor 3 [Source:HGNC Symbol;Acc:HGNC:12659]	15313212	15762589	-1	4969	38.47
GO:0071346	cellular response to interferon-gamma	ensembl	protein_coding	MSTS01000005.1	ENSPCIG00000024849	STXBP3	syntaxin binding protein 3 [Source:HGNC Symbol;Acc:HGNC:11446]	16451530	16513266	1	1788	37.89
GO:0045638	negative regulation of myeloid cell differentiation	ensembl	protein_coding	MSTS01000005.1	ENSPCIG00000003458	RBM15	RNA binding motif protein 15 [Source:HGNC Symbol;Acc:HGNC:14959]	18456888	18463673	1	2889	48.66
GO:0071425	hematopoietic stem cell proliferation	ensembl	protein_coding	MSTS01000005.1	ENSPCIG00000002621	WNT2B	Wnt family member 2B [Source:HGNC Symbol;Acc:HGNC:12781]	21172222	21186809	1	2197	47.62
GO:0051607	defense response to virus	ensembl	protein_coding	MSTS01000005.1	ENSPCIG00000002681	MOV10	Mov10 RISC complex RNA helicase [Source:HGNC Symbol;Acc:HGNC:7200]	21351633	21372919	1	3824	45.06
GO:1903979	negative regulation of microglial cell activation	ensembl	protein_coding	MSTS01000005.1	ENSPCIG00000035663	TAFA3		21391781	21394869	1	390	47.69
GO:0014005	microglia development	ensembl	protein_coding	MSTS01000005.1	ENSPCIG00000022568	TSPAN2	tetraspanin 2 [Source:HGNC Symbol;Acc:HGNC:20659]	23846674	23907293	-1	1032	42.62
GO:0002763	positive regulation of myeloid leukocyte differentiation	ensembl	protein_coding	MSTS01000005.1	ENSPCIG00000003473	CD101	CD101 molecule [Source:HGNC Symbol;Acc:HGNC:5949]	26237752	26279585	1	3174	41.3
GO:0050868	negative regulation of T cell activation	ensembl	protein_coding	MSTS01000005.1	ENSPCIG00000003514	VTCN1	V-set domain containing T cell activation inhibitor 1 [Source:HGNC Symbol;Acc:HGNC:28873]	26418595	26506108	-1	2057	41.59
GO:2001204	regulation of osteoclast development	ensembl	protein_coding	MSTS01000005.1	ENSPCIG00000030297	NOTCH2	notch receptor 2 [Source:HGNC Symbol;Acc:HGNC:7882]	29284616	29467790	-1	11291	42.42
GO:0002244	hematopoietic progenitor cell differentiation	ensembl	protein_coding	MSTS01000005.1	ENSPCIG00000006969	ACP6	acid phosphatase 6, lysophosphatidic [Source:HGNC Symbol;Acc:HGNC:29609]	30598075	30618555	-1	1344	47.81
GO:0002819	regulation of adaptive immune response	ensembl	protein_coding	MSTS01000005.1	ENSPCIG00000011960	CD160		31051984	31072595	1	1217	41.54
GO:0045089	positive regulation of innate immune response	ensembl	protein_coding	MSTS01000005.1	ENSPCIG00000011954	POLR3C	RNA polymerase III subunit C [Source:HGNC Symbol;Acc:HGNC:30076]	31135073	31144563	1	1756	47.95
GO:0045671	negative regulation of osteoclast differentiation	ensembl	protein_coding	MSTS01000005.1	ENSPCIG00000011947	PIAS3	protein inhibitor of activated STAT 3 [Source:HGNC Symbol;Acc:HGNC:16861]	31150410	31158617	-1	1977	53.9
GO:0002385	mucosal immune response	ensembl	protein_coding	MSTS01000005.1	ENSPCIG00000008768	OTUD7B	OTU deubiquitinase 7B [Source:HGNC Symbol;Acc:HGNC:16683]	31803615	31833580	-1	3023	40.4
GO:0050868	negative regulation of T cell activation	ensembl	protein_coding	MSTS01000005.1	ENSPCIG00000021076	TNFAIP8L2	TNF alpha induced protein 8 like 2 [Source:HGNC Symbol;Acc:HGNC:26277]	33022302	33022856	1	555	58.56
GO:0002862	negative regulation of inflammatory response to antigenic stimulus	ensembl	protein_coding	MSTS01000005.1	ENSPCIG00000021158	PSMB4	proteasome 20S subunit beta 4 [Source:HGNC Symbol;Acc:HGNC:9541]	33276467	33280617	1	1034	49.75
GO:0008009	chemokine activity	ensembl	protein_coding	MSTS01000005.1	ENSPCIG00000026475		C-C motif chemokine 4-like	35196588	35198073	-1	448	47.91
GO:0008009	chemokine activity	ensembl	protein_coding	MSTS01000005.1	ENSPCIG00000026474		C-C motif chemokine 4-like	35202691	35204360	-1	654	47.31
GO:0008009	chemokine activity	ensembl	protein_coding	MSTS01000005.1	ENSPCIG00000003810		C-C motif chemokine 4-like	35211886	35273715	-1	1137	43.26
GO:0008009	chemokine activity	ensembl	protein_coding	MSTS01000005.1	ENSPCIG00000003798		C-C motif chemokine 4-like	35291174	35293443	1	858	42.78
GO:0008009	chemokine activity	ensembl	protein_coding	MSTS01000005.1	ENSPCIG00000003794		C-C motif chemokine 3-like	35328227	35333888	1	750	42.85
GO:0008009	chemokine activity	ensembl	protein_coding	MSTS01000005.1	ENSPCIG00000003792		C-C motif chemokine ligand 5 [Source:HGNC Symbol;Acc:HGNC:10632]	35377267	35381556	1	1230	43.89
GO:0010760	negative regulation of macrophage chemotaxis	ensembl	protein_coding	MSTS01000005.1	ENSPCIG00000003781	MMP28	matrix metallopeptidase 28 [Source:HGNC Symbol;Acc:HGNC:14366]	35464202	35493481	1	2077	46.61
GO:0001782	B cell homeostasis	ensembl	protein_coding	MSTS01000006.1	ENSPCIG00000029504	MEF2C	myocyte enhancer factor 2C [Source:HGNC Symbol;Acc:HGNC:6996]	10711564	10896315	-1	1999	35.14
GO:0019885	antigen processing and presentation of endogenous peptide antigen via MHC class I	ensembl	protein_coding	MSTS01000006.1	ENSPCIG00000015720	ERAP1	endoplasmic reticulum aminopeptidase 1 [Source:HGNC Symbol;Acc:HGNC:18173]	20583395	20628519	-1	2997	38.03
GO:0043011	myeloid dendritic cell differentiation	ensembl	protein_coding	MSTS01000006.1	ENSPCIG00000032166	CAMK4	calcium/calmodulin dependent protein kinase IV [Source:HGNC Symbol;Acc:HGNC:1464]	26843755	27073707	1	3272	36.77
GO:0002865	negative regulation of acute inflammatory response to antigenic stimulus	ensembl	protein_coding	MSTS01000007.1	ENSPCIG00000030872	SELENOS	selenoprotein S [Source:HGNC Symbol;Acc:HGNC:30396]	1481187	1497958	1	851	36.06
GO:0036035	osteoclast development	ensembl	protein_coding	MSTS01000007.1	ENSPCIG00000010171	LRRK1	leucine rich repeat kinase 1 [Source:HGNC Symbol;Acc:HGNC:18608]	1762182	1949222	-1	6569	39.09
GO:0006955	immune response	ensembl	protein_coding	MSTS01000007.1	ENSPCIG00000021906	IGF1R	insulin like growth factor 1 receptor [Source:HGNC Symbol;Acc:HGNC:5465]	4323597	4403975	1	3732	37.45
GO:0060218	hematopoietic stem cell differentiation	ensembl	protein_coding	MSTS01000007.1	ENSPCIG00000009417	CHD2		10429267	10559694	-1	5370	36.23
GO:1900169	regulation of glucocorticoid mediated signaling pathway	ensembl	protein_coding	MSTS01000007.1	ENSPCIG00000022532	AKAP13	A-kinase anchoring protein 13 [Source:HGNC Symbol;Acc:HGNC:371]	12431807	12815097	1	8672	37.36
GO:0051607	defense response to virus	ensembl	protein_coding	MSTS01000007.1	ENSPCIG00000006405	ISG20	interferon stimulated exonuclease gene 20 [Source:HGNC Symbol;Acc:HGNC:6130]	15944186	15957256	1	754	41.83
GO:0045653	negative regulation of megakaryocyte differentiation	ensembl	protein_coding	MSTS01000007.1	ENSPCIG00000006525	CIB1	calcium and integrin binding 1 [Source:HGNC Symbol;Acc:HGNC:16920]	17593986	17597021	-1	576	47.27
GO:0035855	megakaryocyte development	ensembl	protein_coding	MSTS01000007.1	ENSPCIG00000006563	VPS33B		17632326	17651004	1	2437	41.74
GO:0045657	positive regulation of monocyte differentiation	ensembl	protein_coding	MSTS01000007.1	ENSPCIG00000006595	FES	FES proto-oncogene, tyrosine kinase [Source:HGNC Symbol;Acc:HGNC:3657]	17821332	17835729	-1	2798	44.77
GO:0002250	adaptive immune response	ensembl	protein_coding	MSTS01000007.1	ENSPCIG00000006615	CTSH	cathepsin H [Source:HGNC Symbol;Acc:HGNC:2535]	18020149	18065974	-1	1002	37.5
GO:0045647	negative regulation of erythrocyte differentiation	ensembl	protein_coding	MSTS01000007.1	ENSPCIG00000029016	LDB1	LIM domain binding 1 [Source:HGNC Symbol;Acc:HGNC:6532]	27881404	27894710	-1	1524	52.78
GO:0002263	cell activation involved in immune response	ensembl	protein_coding	MSTS01000007.1	ENSPCIG00000029004	GBF1	golgi brefeldin A resistant guanine nucleotide exchange factor 1 [Source:HGNC Symbol;Acc:HGNC:4181]	28060272	28190723	1	6012	40.29
GO:0002467	germinal center formation	ensembl	protein_coding	MSTS01000007.1	ENSPCIG00000028999	NFKB2	nuclear factor kappa B subunit 2 [Source:HGNC Symbol;Acc:HGNC:7795]	28195179	28203655	1	3297	56.56
GO:0010936	negative regulation of macrophage cytokine production	ensembl	protein_coding	MSTS01000007.1	ENSPCIG00000028992	CUEDC2	CUE domain containing 2 [Source:HGNC Symbol;Acc:HGNC:28352]	28228605	28237450	-1	2671	48.93
GO:0045087	innate immune response	ensembl	protein_coding	MSTS01000007.1	ENSPCIG00000028984	TRIM8	tripartite motif containing 8 [Source:HGNC Symbol;Acc:HGNC:15579]	28447224	28462978	1	2362	53.37
GO:0031663	lipopolysaccharide-mediated signaling pathway	ensembl	protein_coding	MSTS01000008.1	ENSPCIG00000028335	MTDH	metadherin [Source:HGNC Symbol;Acc:HGNC:29608]	4020495	4083209	1	1890	37.7
GO:0060215	primitive hemopoiesis	ensembl	protein_coding	MSTS01000008.1	ENSPCIG00000000136	STK3	serine/threonine kinase 3 [Source:HGNC Symbol;Acc:HGNC:11406]	5049554	5533478	-1	1771	35.95
GO:0045672	positive regulation of osteoclast differentiation	ensembl	protein_coding	MSTS01000008.1	ENSPCIG00000025820	KLF10	Kruppel like factor 10 [Source:HGNC Symbol;Acc:HGNC:11810]	10291407	10298759	-1	2880	46.05
GO:0043011	myeloid dendritic cell differentiation	ensembl	protein_coding	MSTS01000008.1	ENSPCIG00000015368	DCSTAMP	dendrocyte expressed seven transmembrane protein [Source:HGNC Symbol;Acc:HGNC:18549]	12309103	12344139	1	2597	39.88
GO:0030097	hemopoiesis	ensembl	protein_coding	MSTS01000008.1	ENSPCIG00000013533	ANGPT1	angiopoietin 1 [Source:HGNC Symbol;Acc:HGNC:484]	15741892	16066827	-1	1494	36.73
GO:0033077	T cell differentiation in thymus	ensembl	protein_coding	MSTS01000008.1	ENSPCIG00000008847	FZD7	frizzled class receptor 7 [Source:HGNC Symbol;Acc:HGNC:4045]	21886181	21889302	-1	2815	53.04
GO:0045651	positive regulation of macrophage differentiation	ensembl	protein_coding	MSTS01000008.1	ENSPCIG00000019107	CASP8	caspase 8 [Source:HGNC Symbol;Acc:HGNC:1509]	22699224	22720901	-1	3364	40.77
GO:1901624	negative regulation of lymphocyte chemotaxis	ensembl	protein_coding	MSTS01000009.1	ENSPCIG00000027414	PADI2	peptidyl arginine deiminase 2 [Source:HGNC Symbol;Acc:HGNC:18341]	1250467	1312154	1	4385	45.17
GO:0030316	osteoclast differentiation	ensembl	protein_coding	MSTS01000009.1	ENSPCIG00000029279	EPHA2	EPH receptor A2 [Source:HGNC Symbol;Acc:HGNC:3386]	1916935	1955687	1	2922	50.89
GO:0071549	cellular response to dexamethasone stimulus	ensembl	protein_coding	MSTS01000009.1	ENSPCIG00000028548	CASP9	caspase 9 [Source:HGNC Symbol;Acc:HGNC:1511]	2696654	2724462	1	1426	43.31
GO:0045830	positive regulation of isotype switching	ensembl	protein_coding	MSTS01000009.1	ENSPCIG00000015666	MAD2L2	mitotic arrest deficient 2 like 2 [Source:HGNC Symbol;Acc:HGNC:6764]	6411184	6429194	1	1117	43.62
GO:0001867	complement activation	ensembl	protein_coding	MSTS01000009.1	ENSPCIG00000007942	MASP2	mannan binding lectin serine peptidase 2 [Source:HGNC Symbol;Acc:HGNC:6902]	7137290	7161900	1	2004	45.99
GO:0045657	positive regulation of monocyte differentiation	ensembl	protein_coding	MSTS01000009.1	ENSPCIG00000035084	CTNNBIP1	catenin beta interacting protein 1 [Source:HGNC Symbol;Acc:HGNC:16913]	8471788	8503123	1	2965	48.62
GO:0033031	positive regulation of neutrophil apoptotic process	ensembl	protein_coding	MSTS01000009.1	ENSPCIG00000018468	PIK3CD	phosphatidylinositol-4,5-bisphosphate 3-kinase catalytic subunit delta [Source:HGNC Symbol;Acc:HGNC:8977]	8648395	8721515	-1	4651	47.18
GO:0002866	positive regulation of acute inflammatory response to antigenic stimulus	ensembl	protein_coding	MSTS01000009.1	ENSPCIG00000017878	PARK7	Parkinsonism associated deglycase [Source:HGNC Symbol;Acc:HGNC:16369]	10693979	10722652	-1	1298	40.11
GO:0071346	cellular response to interferon-gamma	ensembl	protein_coding	MSTS01000009.1	ENSPCIG00000035399	VAMP3	vesicle associated membrane protein 3 [Source:HGNC Symbol;Acc:HGNC:12644]	10924034	10934070	-1	1304	42.68
GO:0002244	hematopoietic progenitor cell differentiation	ensembl	protein_coding	MSTS01000009.1	ENSPCIG00000028321	KCNAB2	potassium voltage-gated channel subfamily A regulatory beta subunit 2 [Source:HGNC Symbol;Acc:HGNC:6229]	13193898	13376656	-1	1420	45.44
GO:2000553	positive regulation of T-helper 2 cell cytokine production	ensembl	protein_coding	MSTS01000009.1	ENSPCIG00000028947	PRKCZ	protein kinase C zeta [Source:HGNC Symbol;Acc:HGNC:9412]	20336309	20570433	-1	2044	44
GO:0002281	macrophage activation involved in immune response	ensembl	protein_coding	MSTS01000009.1	ENSPCIG00000015493	TYROBP	TYRO protein tyrosine kinase binding protein [Source:HGNC Symbol;Acc:HGNC:12449]	23651536	23654108	1	932	54.53
GO:0002752	cell surface pattern recognition receptor signaling pathway	ensembl	protein_coding	MSTS01000009.1	ENSPCIG00000009557	FFAR2	free fatty acid receptor 2 [Source:HGNC Symbol;Acc:HGNC:4501]	24051882	24055487	-1	963	47.12
GO:0002385	mucosal immune response	ensembl	protein_coding	MSTS01000009.1	ENSPCIG00000009555	FFAR3		24063650	24068799	-1	2488	53.55
GO:0045638	negative regulation of myeloid cell differentiation	ensembl	protein_coding	MSTS01000009.1	ENSPCIG00000010489	ZFP36	ZFP36 ring finger protein [Source:HGNC Symbol;Acc:HGNC:12862]	24551968	24553802	-1	1125	66.1
GO:0051607	defense response to virus	ensembl	protein_coding	MSTS01000009.1	ENSPCIG00000010500		interferon lambda-3-like	24648767	24650679	1	1013	51.23
GO:0002260	lymphocyte homeostasis	ensembl	protein_coding	MSTS01000010.1	ENSPCIG00000025951	SKIL	SKI like proto-oncogene [Source:HGNC Symbol;Acc:HGNC:10897]	4474188	4495464	1	2070	39.96
GO:0006955	immune response	ensembl	protein_coding	MSTS01000010.1	ENSPCIG00000010315	TNFSF10	TNF superfamily member 10 [Source:HGNC Symbol;Acc:HGNC:11925]	6584352	6599470	-1	900	42.26
GO:1904139	regulation of microglial cell migration	ensembl	protein_coding	MSTS01000010.1	ENSPCIG00000013161	P2RY12	purinergic receptor P2Y12 [Source:HGNC Symbol;Acc:HGNC:18124]	17696884	17697915	1	1032	43.31
GO:0051607	defense response to virus	ensembl	protein_coding	MSTS01000010.1	ENSPCIG00000018535	PLSCR1	phospholipid scramblase 1 [Source:HGNC Symbol;Acc:HGNC:9092]	22858498	22964537	1	1396	38.73
GO:0030223	neutrophil differentiation	ensembl	protein_coding	MSTS01000011.1	ENSPCIG00000035737	JAGN1	jagunal homolog 1 [Source:HGNC Symbol;Acc:HGNC:26926]	227626	229396	1	552	50.76
GO:0030368	interleukin-17 receptor activity	ensembl	protein_coding	MSTS01000011.1	ENSPCIG00000021904	IL17RE	interleukin 17 receptor E [Source:HGNC Symbol;Acc:HGNC:18439]	232080	251052	1	3937	45.48
GO:0071621	granulocyte chemotaxis	ensembl	protein_coding	MSTS01000011.1	ENSPCIG00000021905	IL17RC	interleukin 17 receptor C [Source:HGNC Symbol;Acc:HGNC:18358]	252347	270188	1	2551	47.14
GO:0045589	regulation of regulatory T cell differentiation	ensembl	protein_coding	MSTS01000011.1	ENSPCIG00000021911	FANCD2	FA complementation group D2 [Source:HGNC Symbol;Acc:HGNC:3585]	333142	391056	1	4350	41.42
GO:0002755	MyD88-dependent toll-like receptor signaling pathway	ensembl	protein_coding	MSTS01000011.1	ENSPCIG00000021915	IRAK2	interleukin 1 receptor associated kinase 2 [Source:HGNC Symbol;Acc:HGNC:6113]	445469	493186	1	2105	41.47
GO:0048245	eosinophil chemotaxis	ensembl	protein_coding	MSTS01000011.1	ENSPCIG00000011053	HRH1	histamine receptor H1 [Source:HGNC Symbol;Acc:HGNC:5182]	1957609	2049951	1	2056	41.39
GO:0051607	defense response to virus	ensembl	protein_coding	MSTS01000011.1	ENSPCIG00000011062	ATG7	autophagy related 7 [Source:HGNC Symbol;Acc:HGNC:16935]	2133131	2370127	1	3247	41.19
GO:0030224	monocyte differentiation	ensembl	protein_coding	MSTS01000011.1	ENSPCIG00000002060	PPARG	peroxisome proliferator activated receptor gamma [Source:HGNC Symbol;Acc:HGNC:9236]	3126211	3301529	1	2288	39.96
GO:0048538	thymus development	ensembl	protein_coding	MSTS01000011.1	ENSPCIG00000009694	RAF1	Raf-1 proto-oncogene, serine/threonine kinase [Source:HGNC Symbol;Acc:HGNC:9829]	3485337	3513435	-1	2030	38.83
GO:0050901	leukocyte tethering or rolling	ensembl	protein_coding	MSTS01000011.1	ENSPCIG00000027108	PODXL2	podocalyxin like 2 [Source:HGNC Symbol;Acc:HGNC:17936]	8868005	8901158	1	3153	43.66
GO:0060216	definitive hemopoiesis	ensembl	protein_coding	MSTS01000011.1	ENSPCIG00000000175	GATA2	GATA binding protein 2 [Source:HGNC Symbol;Acc:HGNC:4171]	10029297	10037824	-1	2097	51.08
GO:0045830	positive regulation of isotype switching	ensembl	protein_coding	MSTS01000011.1	ENSPCIG00000000399	HMCES	5-hydroxymethylcytosine binding, ES cell specific [Source:HGNC Symbol;Acc:HGNC:24446]	10337085	10355475	-1	1238	40.62
GO:0030218	erythrocyte differentiation	ensembl	protein_coding	MSTS01000011.1	ENSPCIG00000029104	IKZF1	IKAROS family zinc finger 1 [Source:HGNC Symbol;Acc:HGNC:13176]	22420779	22588968	-1	2558	37.84
GO:0002577	regulation of antigen processing and presentation	ensembl	protein_coding	MSTS01000012.1	ENSPCIG00000017170	YTHDF1	YTH N6-methyladenosine RNA binding protein 1 [Source:HGNC Symbol;Acc:HGNC:15867]	11346084	11369034	-1	1761	35.47
GO:0042113	B cell activation	ensembl	protein_coding	MSTS01000012.1	ENSPCIG00000017131	CHRNA4	cholinergic receptor nicotinic alpha 4 subunit [Source:HGNC Symbol;Acc:HGNC:1958]	11775541	11829729	-1	1870	39.79
GO:2001199	negative regulation of dendritic cell differentiation	ensembl	protein_coding	MSTS01000012.1	ENSPCIG00000017919	ZBTB46	zinc finger and BTB domain containing 46 [Source:HGNC Symbol;Acc:HGNC:16094]	12770621	12970905	-1	2711	38.2
GO:0002726	positive regulation of T cell cytokine production	ensembl	protein_coding	MSTS01000012.1	ENSPCIG00000023754	TRAF2	TNF receptor associated factor 2 [Source:HGNC Symbol;Acc:HGNC:12032]	16603816	16663298	-1	2283	38.34
GO:0050860	negative regulation of T cell receptor signaling pathway	ensembl	protein_coding	MSTS01000012.1	ENSPCIG00000032602	PHPT1	phosphohistidine phosphatase 1 [Source:HGNC Symbol;Acc:HGNC:30033]	16751596	16760413	-1	1384	39.76
GO:0051607	defense response to virus	ensembl	protein_coding	MSTS01000012.1	ENSPCIG00000005076	CARD9	caspase recruitment domain family member 9 [Source:HGNC Symbol;Acc:HGNC:16391]	19353866	19375848	-1	1605	43.52
GO:0006959	humoral immune response	ensembl	protein_coding	MSTS01000012.1	ENSPCIG00000019548	NOTCH1	notch receptor 1 [Source:HGNC Symbol;Acc:HGNC:7881]	19588538	19634403	-1	7515	44.87
GO:0002752	cell surface pattern recognition receptor signaling pathway	ensembl	protein_coding	MSTS01000012.1	ENSPCIG00000018798	FCN1	ficolin 1 [Source:HGNC Symbol;Acc:HGNC:3623]	21029462	21039324	-1	1724	41.45
GO:0002443	leukocyte mediated immunity	ensembl	protein_coding	MSTS01000012.1	ENSPCIG00000017390	DBH	dopamine beta-hydroxylase [Source:HGNC Symbol;Acc:HGNC:2689]	23162921	23197155	-1	1912	42.44
GO:0002455	humoral immune response mediated by circulating immunoglobulin	ensembl	protein_coding	MSTS01000013.1	ENSPCIG00000000052	EXO1	exonuclease 1 [Source:HGNC Symbol;Acc:HGNC:3511]	4065891	4093170	1	3449	36.6
GO:0071385	cellular response to glucocorticoid stimulus	ensembl	protein_coding	MSTS01000013.1	ENSPCIG00000008657	HNRNPU	heterogeneous nuclear ribonucleoprotein U [Source:HGNC Symbol;Acc:HGNC:5048]	7311929	7322315	-1	2517	40.5
GO:0002262	myeloid cell homeostasis	ensembl	protein_coding	MSTS01000013.1	ENSPCIG00000006460	ITPKB	inositol-trisphosphate 3-kinase B [Source:HGNC Symbol;Acc:HGNC:6179]	10682872	10840468	1	3182	42.55
GO:0002244	hematopoietic progenitor cell differentiation	ensembl	protein_coding	MSTS01000013.1	ENSPCIG00000033591	MIXL1	Mix paired-like homeobox [Source:HGNC Symbol;Acc:HGNC:13363]	11403023	11407972	-1	714	43.05
GO:0030223	neutrophil differentiation	ensembl	protein_coding	MSTS01000013.1	ENSPCIG00000016938	LBR	lamin B receptor [Source:HGNC Symbol;Acc:HGNC:6518]	12501949	12537753	1	1839	35.98
GO:0030449	regulation of complement activation	ensembl	protein_coding	MSTS01000013.1	ENSPCIG00000033276	SUSD4	sushi domain containing 4 [Source:HGNC Symbol;Acc:HGNC:25470]	14484888	14710755	1	4866	40.2
GO:0045087	innate immune response	ensembl	protein_coding	MSTS01000013.1	ENSPCIG00000029412	TLR5	toll like receptor 5 [Source:HGNC Symbol;Acc:HGNC:11851]	14802452	14861799	1	3765	40.83
GO:0060266	negative regulation of respiratory burst involved in inflammatory response	ensembl	protein_coding	MSTS01000013.1	ENSPCIG00000006600	DUSP10	dual specificity phosphatase 10 [Source:HGNC Symbol;Acc:HGNC:3065]	16378776	16422784	1	1895	40.05
GO:0045629	negative regulation of T-helper 2 cell differentiation	ensembl	protein_coding	MSTS01000013.1	ENSPCIG00000012280	HLX	H2.0 like homeobox [Source:HGNC Symbol;Acc:HGNC:4978]	17331379	17337078	-1	1994	48.28
GO:0071346	cellular response to interferon-gamma	ensembl	protein_coding	MSTS01000013.1	ENSPCIG00000009736	EPRS1	glutamyl-prolyl-tRNA synthetase 1 [Source:HGNC Symbol;Acc:HGNC:3418]	18228842	18300314	1	5481	35.61
GO:0010936	negative regulation of macrophage cytokine production	ensembl	protein_coding	MSTS01000013.1	ENSPCIG00000007852	TGFB2	transforming growth factor beta 2 [Source:HGNC Symbol;Acc:HGNC:11768]	19999028	20090538	-1	1224	40.11
GO:0034142	toll-like receptor 4 signaling pathway	ensembl	protein_coding	MSTS01000014.1	ENSPCIG00000010847	NR1H4	nuclear receptor subfamily 1 group H member 4 [Source:HGNC Symbol;Acc:HGNC:7967]	151857	279821	1	3279	39.29
GO:0042104	positive regulation of activated T cell proliferation	ensembl	protein_coding	MSTS01000014.1	ENSPCIG00000009756	IGF1	insulin like growth factor 1 [Source:HGNC Symbol;Acc:HGNC:5464]	2197779	2303160	-1	1515	42.29
GO:1905451	positive regulation of Fc-gamma receptor signaling pathway involved in phagocytosis	ensembl	protein_coding	MSTS01000014.1	ENSPCIG00000014537	APPL2	adaptor protein, phosphotyrosine interacting with PH domain and leucine zipper 2 [Source:HGNC Symbol;Acc:HGNC:18242]	4665585	4750491	-1	1929	42.54
GO:0045089	positive regulation of innate immune response	ensembl	protein_coding	MSTS01000014.1	ENSPCIG00000009510	POLR3B	RNA polymerase III subunit B [Source:HGNC Symbol;Acc:HGNC:30348]	5691820	5875563	1	3690	43.49
GO:0045620	negative regulation of lymphocyte differentiation	ensembl	protein_coding	MSTS01000014.1	ENSPCIG00000009460	FBXO7	F-box protein 7 [Source:HGNC Symbol;Acc:HGNC:13586]	6953328	6973017	1	1557	48.68
GO:0010724	regulation of definitive erythrocyte differentiation	ensembl	protein_coding	MSTS01000014.1	ENSPCIG00000021550	RBFOX2	RNA binding fox-1 homolog 2 [Source:HGNC Symbol;Acc:HGNC:9906]	9705684	10005437	-1	2423	42.72
GO:0001768	establishment of T cell polarity	ensembl	protein_coding	MSTS01000014.1	ENSPCIG00000021554	MYH9	myosin heavy chain 9 [Source:HGNC Symbol;Acc:HGNC:7579]	10097072	10153622	-1	5982	53.02
GO:0004896	cytokine receptor activity	ensembl	protein_coding	MSTS01000014.1	ENSPCIG00000036235	CFSF2RB		10777478	10799347	1	3844	46.38
GO:0004896	cytokine receptor activity	ensembl	protein_coding	MSTS01000014.1	ENSPCIG00000021115	IL2RB		11006842	11022763	-1	2807	43.65
GO:0090023	positive regulation of neutrophil chemotaxis	ensembl	protein_coding	MSTS01000014.1	ENSPCIG00000009161	RAC2	Rac family small GTPase 2 [Source:HGNC Symbol;Acc:HGNC:9802]	11118049	11150537	-1	606	45.36
GO:0002315	marginal zone B cell differentiation	ensembl	protein_coding	MSTS01000014.1	ENSPCIG00000027483	MFNG	MFNG O-fucosylpeptide 3-beta-N-acetylglucosaminyltransferase [Source:HGNC Symbol;Acc:HGNC:7038]	11447260	11470332	-1	1928	47.91
GO:0019731	antibacterial humoral response	ensembl	protein_coding	MSTS01000014.1	ENSPCIG00000011299	PLA2G6	phospholipase A2 group VI [Source:HGNC Symbol;Acc:HGNC:9039]	12296105	12352144	-1	3719	54.29
GO:0002548	monocyte chemotaxis	ensembl	protein_coding	MSTS01000014.1	ENSPCIG00000035143	PDGFB	platelet derived growth factor subunit B [Source:HGNC Symbol;Acc:HGNC:8800]	13073226	13084821	-1	2003	51.9
GO:0030183	B cell differentiation	ensembl	protein_coding	MSTS01000014.1	ENSPCIG00000026468	EP300	E1A binding protein p300 [Source:HGNC Symbol;Acc:HGNC:3373]	14867349	14947548	1	7167	46.83
GO:0045671	negative regulation of osteoclast differentiation	ensembl	protein_coding	MSTS01000014.1	ENSPCIG00000026533	TOB2	transducer of ERBB2, 2 [Source:HGNC Symbol;Acc:HGNC:11980]	15242965	15244197	-1	1233	66.99
GO:0002218	activation of innate immune response	ensembl	protein_coding	MSTS01000014.1	ENSPCIG00000026409	XRCC6	X-ray repair cross complementing 6 [Source:HGNC Symbol;Acc:HGNC:4055]	15392782	15412412	1	2203	51.85
GO:0035162	embryonic hemopoiesis	ensembl	protein_coding	MSTS01000014.1	ENSPCIG00000026402	CCDC134	coiled-coil domain containing 134 [Source:HGNC Symbol;Acc:HGNC:26185]	15515294	15535612	1	1538	54.22
GO:0050861	positive regulation of B cell receptor signaling pathway	ensembl	protein_coding	MSTS01000014.1	ENSPCIG00000026197	NFAM1		16040684	16062004	-1	1747	49.19
GO:0060339	negative regulation of type I interferon-mediated signaling pathway	ensembl	protein_coding	MSTS01000014.1	ENSPCIG00000009662	TTLL12	tubulin tyrosine ligase like 12 [Source:HGNC Symbol;Acc:HGNC:28974]	16692799	16728007	-1	2139	51.68
GO:0033077	T cell differentiation in thymus	ensembl	protein_coding	MSTS01000014.1	ENSPCIG00000026435	NCAPH2	non-SMC condensin II complex subunit H2 [Source:HGNC Symbol;Acc:HGNC:25071]	18545742	18554027	-1	2013	60.17
GO:0071346	cellular response to interferon-gamma	ensembl	protein_coding	MSTS01000015.1	ENSPCIG00000026436	CDC42	cell division cycle 42 [Source:HGNC Symbol;Acc:HGNC:1736]	329816	428135	1	2406	41.54
GO:0033080	immature T cell proliferation in thymus	ensembl	protein_coding	MSTS01000015.1	ENSPCIG00000032945	WNT4	Wnt family member 4 [Source:HGNC Symbol;Acc:HGNC:12783]	428246	478970	-1	1399	50.15
GO:0006958	complement activation	ensembl	protein_coding	MSTS01000015.1	ENSPCIG00000026420	C1QB	complement C1q B chain [Source:HGNC Symbol;Acc:HGNC:1242]	1130773	1137814	1	1459	46.75
GO:0030595	leukocyte chemotaxis	ensembl	protein_coding	MSTS01000015.1	ENSPCIG00000014279	CNR2	cannabinoid receptor 2 [Source:HGNC Symbol;Acc:HGNC:2160]	2568579	2569616	-1	1038	54.53
GO:0039536	negative regulation of RIG-I signaling pathway	ensembl	protein_coding	MSTS01000015.1	ENSPCIG00000012681	GPATCH3	G-patch domain containing 3 [Source:HGNC Symbol;Acc:HGNC:25720]	6124490	6137655	-1	2163	46.43
GO:0035855	megakaryocyte development	ensembl	protein_coding	MSTS01000015.1	ENSPCIG00000034938	WASF2	WASP family member 2 [Source:HGNC Symbol;Acc:HGNC:12733]	6674789	6756423	-1	5201	42.65
GO:0032815	negative regulation of natural killer cell activation	ensembl	protein_coding	MSTS01000015.1	ENSPCIG00000000551	FGR	FGR proto-oncogene, Src family tyrosine kinase [Source:HGNC Symbol;Acc:HGNC:3697]	6898078	6924788	-1	3035	48.2
GO:0034122	negative regulation of toll-like receptor signaling pathway	ensembl	protein_coding	MSTS01000015.1	ENSPCIG00000022329	SMPDL3B	sphingomyelin phosphodiesterase acid like 3B [Source:HGNC Symbol;Acc:HGNC:21416]	7174865	7203863	1	2481	44.43
GO:0001875	lipopolysaccharide immune receptor activity	ensembl	protein_coding	MSTS01000015.1	ENSPCIG00000022363	PTAFR	platelet activating factor receptor [Source:HGNC Symbol;Acc:HGNC:9582]	7423087	7424124	-1	1038	49.33
GO:0030218	erythrocyte differentiation	ensembl	protein_coding	MSTS01000015.1	ENSPCIG00000022375	ATP5IF1	ATP synthase inhibitory factor subunit 1 [Source:HGNC Symbol;Acc:HGNC:871]	7487038	7490451	1	689	50.73
GO:0071425	hematopoietic stem cell proliferation	ensembl	protein_coding	MSTS01000015.1	ENSPCIG00000022413	YTHDF2	YTH N6-methyladenosine RNA binding protein 2 [Source:HGNC Symbol;Acc:HGNC:31675]	7955198	7996856	1	1746	38.16
GO:1900246	positive regulation of RIG-I signaling pathway	ensembl	protein_coding	MSTS01000015.1	ENSPCIG00000014151	PUM1	pumilio RNA binding family member 1 [Source:HGNC Symbol;Acc:HGNC:14957]	10330713	10497929	-1	5155	40.02
GO:0045087	innate immune response	ensembl	protein_coding	MSTS01000015.1	ENSPCIG00000014133	TRIM62	tripartite motif containing 62 [Source:HGNC Symbol;Acc:HGNC:25574]	10933552	10990913	-1	3438	46.61
GO:0042100	B cell proliferation	ensembl	protein_coding	MSTS01000015.1	ENSPCIG00000022483	CTPS1	CTP synthase 1 [Source:HGNC Symbol;Acc:HGNC:2519]	14028170	14065836	-1	3453	42.98
GO:0042113	B cell activation	ensembl	protein_coding	MSTS01000015.1	ENSPCIG00000022346	TXLNA	taxilin alpha [Source:HGNC Symbol;Acc:HGNC:30685]	15226201	15238935	-1	6280	54.38
GO:0050688	regulation of defense response to virus	ensembl	protein_coding	MSTS01000015.1	ENSPCIG00000020656	ZMPSTE24	zinc metallopeptidase STE24 [Source:HGNC Symbol;Acc:HGNC:12877]	16333504	16381404	-1	2202	41.83
GO:0061515	myeloid cell development	ensembl	protein_coding	MSTS01000015.1	ENSPCIG00000020674	PABPC4	poly(A) binding protein cytoplasmic 4 [Source:HGNC Symbol;Acc:HGNC:8557]	17124543	17143035	1	1875	43.31
GO:0010759	positive regulation of macrophage chemotaxis	ensembl	protein_coding	MSTS01000015.1	ENSPCIG00000024469	AKIRIN1	akirin 1 [Source:HGNC Symbol;Acc:HGNC:25744]	17698245	17715206	-1	1342	42.58
GO:0002757	immune response-activating signal transduction	ensembl	protein_coding	MSTS01000015.1	ENSPCIG00000035700	ZC3H12A	zinc finger CCCH-type containing 12A [Source:HGNC Symbol;Acc:HGNC:26259]	19448853	19465891	-1	3330	50.26
GO:0002218	activation of innate immune response	ensembl	protein_coding	MSTS01000015.1	ENSPCIG00000000923	SFPQ	splicing factor proline and glutamine rich [Source:HGNC Symbol;Acc:HGNC:10774]	22212080	22229673	1	2423	40.91
GO:1905522	negative regulation of macrophage migration	ensembl	protein_coding	MSTS01000016.1	ENSPCIG00000012082	EMILIN1	elastin microfibril interfacer 1 [Source:HGNC Symbol;Acc:HGNC:19880]	5190649	5201223	-1	2946	47.71
GO:0051607	defense response to virus	ensembl	protein_coding	MSTS01000016.1	ENSPCIG00000012079	AGBL5	ATP/GTP binding protein like 5 [Source:HGNC Symbol;Acc:HGNC:26147]	5213544	5234029	-1	3302	45.79
GO:0019882	antigen processing and presentation	ensembl	protein_coding	MSTS01000016.1	ENSPCIG00000024427	RAB10	RAB10, member RAS oncogene family [Source:HGNC Symbol;Acc:HGNC:9759]	6501383	6588763	-1	691	37.54
GO:0045087	innate immune response	ensembl	protein_coding	MSTS01000016.1	ENSPCIG00000027513	TRIM35	tripartite motif containing 35 [Source:HGNC Symbol;Acc:HGNC:16285]	8529076	8560166	-1	1467	45.05
GO:0002315	marginal zone B cell differentiation	ensembl	protein_coding	MSTS01000016.1	ENSPCIG00000009116	PTK2B	protein tyrosine kinase 2 beta [Source:HGNC Symbol;Acc:HGNC:9612]	8684892	8755783	1	2961	42.21
GO:0001774	microglial cell activation	ensembl	protein_coding	MSTS01000016.1	ENSPCIG00000009230	CLU	clusterin [Source:HGNC Symbol;Acc:HGNC:2095]	8991486	9013869	-1	1418	42.77
GO:0042130	negative regulation of T cell proliferation	ensembl	protein_coding	MSTS01000016.1	ENSPCIG00000014162	SDC4	syndecan 4 [Source:HGNC Symbol;Acc:HGNC:10661]	11631454	11653565	1	713	47.29
GO:0060215	primitive hemopoiesis	ensembl	protein_coding	MSTS01000016.1	ENSPCIG00000009388	STK4	serine/threonine kinase 4 [Source:HGNC Symbol;Acc:HGNC:11408]	11925853	12042569	-1	1902	38.65
GO:0002314	germinal center B cell differentiation	ensembl	protein_coding	MSTS01000016.1	ENSPCIG00000009398	ADA	adenosine deaminase [Source:HGNC Symbol;Acc:HGNC:186]	12410462	12439538	1	1704	46.21
GO:0051607	defense response to virus	ensembl	protein_coding	MSTS01000016.1	ENSPCIG00000009401	SERINC3	serine incorporator 3 [Source:HGNC Symbol;Acc:HGNC:11699]	12520230	12540062	1	1425	38.64
GO:0030593	neutrophil chemotaxis	ensembl	protein_coding	MSTS01000016.1	ENSPCIG00000026317	PREX1	phosphatidylinositol-3,4,5-trisphosphate dependent Rac exchange factor 1 [Source:HGNC Symbol;Acc:HGNC:32594]	14962161	15200345	-1	4905	42.58
GO:0050853	B cell receptor signaling pathway	ensembl	protein_coding	MSTS01000016.1	ENSPCIG00000022852	NFATC2	nuclear factor of activated T cells 2 [Source:HGNC Symbol;Acc:HGNC:7776]	18017809	18290968	-1	3792	40.15
GO:0051607	defense response to virus	ensembl	protein_coding	MSTS01000017.1	ENSPCIG00000018112	RNASEL	ribonuclease L [Source:HGNC Symbol;Acc:HGNC:10050]	7524338	7559800	-1	3137	39.4
GO:0006955	immune response	ensembl	protein_coding	MSTS01000017.1	ENSPCIG00000034554	PRG4		11721227	11745946	1	3816	37.45
GO:0002520	immune system development	ensembl	protein_coding	MSTS01000017.1	ENSPCIG00000028632	RO60	Ro60, Y RNA binding protein [Source:HGNC Symbol;Acc:HGNC:11313]	20596640	20622482	1	1735	35.48
GO:0045638	negative regulation of myeloid cell differentiation	ensembl	protein_coding	MSTS01000017.1	ENSPCIG00000028627	CDC73	cell division cycle 73 [Source:HGNC Symbol;Acc:HGNC:16783]	20667629	20809442	1	1596	35.27
GO:0006955	immune response	ensembl	protein_coding	MSTS01000018.1	ENSPCIG00000003728	CD36	CD36 molecule [Source:HGNC Symbol;Acc:HGNC:1663]	2849023	2983900	-1	1471	35.31
GO:0002381	immunoglobulin production involved in immunoglobulin mediated immune response	ensembl	protein_coding	MSTS01000018.1	ENSPCIG00000016484	FGL2	fibrinogen like 2 [Source:HGNC Symbol;Acc:HGNC:3696]	7138758	7145051	1	2032	35.22
GO:0048539	bone marrow development	ensembl	protein_coding	MSTS01000018.1	ENSPCIG00000016498	LRRC17	leucine rich repeat containing 17 [Source:HGNC Symbol;Acc:HGNC:16895]	7398550	7456312	1	1701	36.45
GO:0030218	erythrocyte differentiation	ensembl	protein_coding	MSTS01000018.1	ENSPCIG00000013558	KMT2E	lysine methyltransferase 2E [Source:HGNC Symbol;Acc:HGNC:18541]	9627729	9696032	1	5553	34.52
GO:1902036	regulation of hematopoietic stem cell differentiation	ensembl	protein_coding	MSTS01000018.1	ENSPCIG00000013543	PUS7	pseudouridine synthase 7 [Source:HGNC Symbol;Acc:HGNC:26033]	9967130	10007895	-1	2070	37.75
GO:0030183	B cell differentiation	ensembl	protein_coding	MSTS01000018.1	ENSPCIG00000004541	DNAJB9	DnaJ heat shock protein family (Hsp40) member B9 [Source:HGNC Symbol;Acc:HGNC:6968]	13587034	13592980	1	664	35.73
GO:0034341	response to interferon-gamma	ensembl	protein_coding	MSTS01000019.1	ENSPCIG00000007256	KYNU	kynureninase [Source:HGNC Symbol;Acc:HGNC:6469]	4638757	4795692	1	1867	35.09
GO:0045648	positive regulation of erythrocyte differentiation	ensembl	protein_coding	MSTS01000019.1	ENSPCIG00000006937	ACVR2A	activin A receptor type 2A [Source:HGNC Symbol;Acc:HGNC:173]	10700195	10835304	1	2238	36.4
GO:0046629	gamma-delta T cell activation	ensembl	protein_coding	MSTS01000019.1	ENSPCIG00000011988	JAML		13168725	13193554	-1	2081	39.97
GO:0042102	positive regulation of T cell proliferation	ensembl	protein_coding	MSTS01000019.1	ENSPCIG00000011991	CD3E	CD3e molecule [Source:HGNC Symbol;Acc:HGNC:1674]	13292693	13302669	1	1244	41.71
GO:0060216	definitive hemopoiesis	ensembl	protein_coding	MSTS01000019.1	ENSPCIG00000011998	KMT2A		13415997	13497532	1	11925	37.69
GO:0042113	B cell activation	ensembl	protein_coding	MSTS01000019.1	ENSPCIG00000012093	CXCR5	C-X-C motif chemokine receptor 5 [Source:HGNC Symbol;Acc:HGNC:1060]	13837577	13855084	1	1852	45.2
GO:0002318	myeloid progenitor cell differentiation	ensembl	protein_coding	MSTS01000019.1	ENSPCIG00000012103	SLC37A4	solute carrier family 37 member 4 [Source:HGNC Symbol;Acc:HGNC:4061]	14014534	14019854	-1	1353	51.59
GO:0045824	negative regulation of innate immune response	ensembl	protein_coding	MSTS01000019.1	ENSPCIG00000022823	NLRX1	NLR family member X1 [Source:HGNC Symbol;Acc:HGNC:29890]	14175022	14206584	1	4174	41.89
GO:0050687	negative regulation of defense response to virus	ensembl	protein_coding	MSTS01000019.1	ENSPCIG00000022507	RNF26	ring finger protein 26 [Source:HGNC Symbol;Acc:HGNC:14646]	14395754	14397076	1	1323	61.53
GO:0050860	negative regulation of T cell receptor signaling pathway	ensembl	protein_coding	MSTS01000019.1	ENSPCIG00000022493	THY1	Thy-1 cell surface antigen [Source:HGNC Symbol;Acc:HGNC:11801]	14497811	14500771	-1	1794	50.35
GO:0045671	negative regulation of osteoclast differentiation	ensembl	protein_coding	MSTS01000019.1	ENSPCIG00000002857	UBASH3B	ubiquitin associated and SH3 domain containing B [Source:HGNC Symbol;Acc:HGNC:29884]	18678519	18851821	1	2902	41.82
GO:0045954	positive regulation of natural killer cell mediated cytotoxicity	ensembl	protein_coding	MSTS01000019.1	ENSPCIG00000002839	CRTAM	cytotoxic and regulatory T cell molecule [Source:HGNC Symbol;Acc:HGNC:24313]	18875850	18915865	1	1841	37.48
GO:0051607	defense response to virus	ensembl	protein_coding	MSTS01000020.1	ENSPCIG00000021798	LSM14A	LSM14A mRNA processing body assembly factor [Source:HGNC Symbol;Acc:HGNC:24489]	3128867	3186985	-1	1392	36.16
GO:0030183	B cell differentiation	ensembl	protein_coding	MSTS01000020.1	ENSPCIG00000023592	CEBPG	CCAAT enhancer binding protein gamma [Source:HGNC Symbol;Acc:HGNC:1837]	4311683	4312135	-1	453	47.02
GO:0030851	granulocyte differentiation	ensembl	protein_coding	MSTS01000020.1	ENSPCIG00000023590	CEBPA	CCAAT enhancer binding protein alpha [Source:HGNC Symbol;Acc:HGNC:1833]	4418200	4419569	1	1143	62.7
GO:0002819	regulation of adaptive immune response	ensembl	protein_coding	MSTS01000020.1	ENSPCIG00000016804	ADCY7	adenylate cyclase 7 [Source:HGNC Symbol;Acc:HGNC:238]	15296337	15403076	1	4650	42.99
GO:0002367	cytokine production involved in immune response	ensembl	protein_coding	MSTS01000020.1	ENSPCIG00000017861	NOD2	nucleotide binding oligomerization domain containing 2 [Source:HGNC Symbol;Acc:HGNC:5331]	15921161	15960377	1	3857	41.62
GO:0043369	CD4-positive or CD8-positive	ensembl	protein_coding	MSTS01000020.1	ENSPCIG00000017853	CYLD	CYLD lysine 63 deubiquitinase [Source:HGNC Symbol;Acc:HGNC:2584]	15981996	16030300	1	2865	34.01
GO:0042117	monocyte activation	ensembl	protein_coding	MSTS01000021.1	ENSPCIG00000014185	ADAM9	ADAM metallopeptidase domain 9 [Source:HGNC Symbol;Acc:HGNC:216]	209791	330292	-1	3406	37.49
GO:0050900	leukocyte migration	ensembl	protein_coding	MSTS01000021.1	ENSPCIG00000027991	ADD2	adducin 2 [Source:HGNC Symbol;Acc:HGNC:244]	8803054	8969021	1	2268	39.9
GO:0045670	regulation of osteoclast differentiation	ensembl	protein_coding	MSTS01000021.1	ENSPCIG00000019887	RASSF2	Ras association domain family member 2 [Source:HGNC Symbol;Acc:HGNC:9883]	10236726	10298797	-1	1525	42.98
GO:0002244	hematopoietic progenitor cell differentiation	ensembl	protein_coding	MSTS01000021.1	ENSPCIG00000018623	PLEK	pleckstrin [Source:HGNC Symbol;Acc:HGNC:9070]	13179584	13214623	-1	1265	38.75
GO:0060216	definitive hemopoiesis	ensembl	protein_coding	MSTS01000021.1	ENSPCIG00000006632	MEIS1	Meis homeobox 1 [Source:HGNC Symbol;Acc:HGNC:7000]	15323391	15475112	-1	1392	36.29
GO:0071346	cellular response to interferon-gamma	ensembl	protein_coding	MSTS01000021.1	ENSPCIG00000023217	ACTR2	actin related protein 2 [Source:HGNC Symbol;Acc:HGNC:169]	16910939	16952537	-1	1176	37.04
GO:0050868	negative regulation of T cell activation	ensembl	protein_coding	MSTS01000021.1	ENSPCIG00000022340	PELI1	pellino E3 ubiquitin protein ligase 1 [Source:HGNC Symbol;Acc:HGNC:8827]	18375711	18447178	1	2127	37.86
GO:0030097	hemopoiesis	ensembl	protein_coding	MSTS01000022.1	ENSPCIG00000010481	TWSG1	twisted gastrulation BMP signaling modulator 1 [Source:HGNC Symbol;Acc:HGNC:12429]	1769203	1854113	1	1014	36.78
GO:0030183	B cell differentiation	ensembl	protein_coding	MSTS01000022.1	ENSPCIG00000022212	PTPN2	protein tyrosine phosphatase non-receptor type 2 [Source:HGNC Symbol;Acc:HGNC:9650]	5773177	5874333	-1	1712	36.09
GO:0002729	positive regulation of natural killer cell cytokine production	ensembl	protein_coding	MSTS01000022.1	ENSPCIG00000012906	CD226		16914425	17010028	-1	1335	36.5
GO:0034162	toll-like receptor 9 signaling pathway	ensembl	protein_coding	MSTS01000023.1	ENSPCIG00000019029	EPG5	ectopic P-granules autophagy protein 5 homolog [Source:HGNC Symbol;Acc:HGNC:29331]	17059723	17188967	-1	7929	37.27
GO:0002725	negative regulation of T cell cytokine production	ensembl	protein_coding	MSTS01000023.1	ENSPCIG00000019168	SMAD7	SMAD family member 7 [Source:HGNC Symbol;Acc:HGNC:6773]	21000104	21033129	-1	1296	43.77
GO:0030218	erythrocyte differentiation	ensembl	protein_coding	MSTS01000024.1	ENSPCIG00000002239	HCLS1	hematopoietic cell-specific Lyn substrate 1 [Source:HGNC Symbol;Acc:HGNC:4844]	4843697	4880415	1	2220	40.98
GO:1903595	positive regulation of histamine secretion by mast cell	ensembl	protein_coding	MSTS01000024.1	ENSPCIG00000018735	SNX4	sorting nexin 4 [Source:HGNC Symbol;Acc:HGNC:11175]	9937567	10012309	-1	1423	36.75
GO:0030316	osteoclast differentiation	ensembl	protein_coding	MSTS01000024.1	ENSPCIG00000019941	TFRC	transferrin receptor [Source:HGNC Symbol;Acc:HGNC:11763]	11018837	11044762	-1	3607	40.24
GO:0006955	immune response	ensembl	protein_coding	MSTS01000024.1	ENSPCIG00000018682	NRROS	negative regulator of reactive oxygen species [Source:HGNC Symbol;Acc:HGNC:24613]	11621875	11628008	1	2406	44.05
GO:0042102	positive regulation of T cell proliferation	ensembl	protein_coding	MSTS01000024.1	ENSPCIG00000030493	NCK1	NCK adaptor protein 1 [Source:HGNC Symbol;Acc:HGNC:7664]	16293247	16364005	1	1851	36.58
GO:0002765	immune response-inhibiting signal transduction	ensembl	protein_coding	MSTS01000024.1	ENSPCIG00000015999	IL20RB	interleukin 20 receptor subunit beta [Source:HGNC Symbol;Acc:HGNC:6004]	16397482	16415127	1	918	39.74
GO:2001205	negative regulation of osteoclast development	ensembl	protein_coding	MSTS01000024.1	ENSPCIG00000006511	CLDN18	claudin 18 [Source:HGNC Symbol;Acc:HGNC:2039]	17629044	17653131	1	2104	35.82
GO:0030852	regulation of granulocyte differentiation	ensembl	protein_coding	MSTS01000024.1	ENSPCIG00000012413	RBP1	retinol binding protein 1 [Source:HGNC Symbol;Acc:HGNC:9919]	19503218	19540143	-1	608	39.36
GO:0010936	negative regulation of macrophage cytokine production	ensembl	protein_coding	MSTS01000025.1	ENSPCIG00000002617	TGFB3	transforming growth factor beta 3 [Source:HGNC Symbol;Acc:HGNC:11769]	3833131	3868317	1	2162	42.35
GO:0060218	hematopoietic stem cell differentiation	ensembl	protein_coding	MSTS01000025.1	ENSPCIG00000002791	BATF	basic leucine zipper ATF-like transcription factor [Source:HGNC Symbol;Acc:HGNC:958]	4449389	4542222	-1	1333	40.33
GO:0045672	positive regulation of osteoclast differentiation	ensembl	protein_coding	MSTS01000025.1	ENSPCIG00000008747	FOS	Fos proto-oncogene, AP-1 transcription factor subunit [Source:HGNC Symbol;Acc:HGNC:3796]	4882673	4885317	-1	1137	49.38
GO:0050852	T cell receptor signaling pathway	ensembl	protein_coding	MSTS01000025.1	ENSPCIG00000008741	EIF2B2	eukaryotic translation initiation factor 2B subunit beta [Source:HGNC Symbol;Acc:HGNC:3258]	5130372	5136613	-1	1367	44.38
GO:0002265	astrocyte activation involved in immune response	ensembl	protein_coding	MSTS01000025.1	ENSPCIG00000011174	PSEN1	presenilin 1 [Source:HGNC Symbol;Acc:HGNC:9508]	7682637	7737351	-1	1934	37.54
GO:0048821	erythrocyte development	ensembl	protein_coding	MSTS01000025.1	ENSPCIG00000017482	ARID4A	AT-rich interaction domain 4A [Source:HGNC Symbol;Acc:HGNC:9885]	15242115	15321596	1	3783	36.08
GO:0048538	thymus development	ensembl	protein_coding	MSTS01000025.1	ENSPCIG00000034712	SIX1	SIX homeobox 1 [Source:HGNC Symbol;Acc:HGNC:10887]	17748181	17751665	-1	1335	50.59
GO:0048538	thymus development	ensembl	protein_coding	MSTS01000025.1	ENSPCIG00000020454	SIX4	SIX homeobox 4 [Source:HGNC Symbol;Acc:HGNC:10890]	17832215	17843674	-1	2940	42.26
GO:0001922	B-1 B cell homeostasis	ensembl	protein_coding	MSTS01000025.1	ENSPCIG00000025133	HIF1A	hypoxia inducible factor 1 subunit alpha [Source:HGNC Symbol;Acc:HGNC:4910]	19069306	19117884	1	3337	35.53
GO:0031666	positive regulation of lipopolysaccharide-mediated signaling pathway	ensembl	protein_coding	MSTS01000026.1	ENSPCIG00000004499	SASH1	SAM and SH3 domain containing 1 [Source:HGNC Symbol;Acc:HGNC:19182]	3718786	4034954	1	7027	38.23
GO:0050860	negative regulation of T cell receptor signaling pathway	ensembl	protein_coding	MSTS01000026.1	ENSPCIG00000010897	EZR	ezrin [Source:HGNC Symbol;Acc:HGNC:12691]	15705645	15730538	-1	1665	41.42
GO:0071674	mononuclear cell migration	ensembl	protein_coding	MSTS01000026.1	ENSPCIG00000019697	PLG	plasminogen [Source:HGNC Symbol;Acc:HGNC:9071]	17495973	17562464	-1	2568	40.02
GO:0048536	spleen development	ensembl	protein_coding	MSTS01000027.1	ENSPCIG00000021847	JARID2	jumonji and AT-rich interaction domain containing 2 [Source:HGNC Symbol;Acc:HGNC:6196]	1933644	2266760	1	5491	40.43
GO:0045588	positive regulation of gamma-delta T cell differentiation	ensembl	protein_coding	MSTS01000027.1	ENSPCIG00000008319	SOX4	SRY-box transcription factor 4 [Source:HGNC Symbol;Acc:HGNC:11200]	8910244	8911737	1	1494	65.33
GO:0002430	complement receptor mediated signaling pathway	ensembl	protein_coding	MSTS01000027.1	ENSPCIG00000013112	GPLD1	glycosylphosphatidylinositol specific phospholipase D1 [Source:HGNC Symbol;Acc:HGNC:4459]	12029149	12077378	-1	2520	37.7
GO:1903904	negative regulation of establishment of T cell polarity	ensembl	protein_coding	MSTS01000027.1	ENSPCIG00000006381	RIPOR2	RHO family interacting cell polarization regulator 2 [Source:HGNC Symbol;Acc:HGNC:13872]	12435164	12651579	-1	3340	38.65
GO:0043383	negative T cell selection	ensembl	protein_coding	MSTS01000028.1	ENSPCIG00000024955	THEMIS	thymocyte selection associated [Source:HGNC Symbol;Acc:HGNC:21569]	9244828	9446375	-1	3155	37.21
GO:0043249	erythrocyte maturation	ensembl	protein_coding	MSTS01000028.1	ENSPCIG00000031927	L3MBTL3	L3MBTL histone methyl-lysine binding protein 3 [Source:HGNC Symbol;Acc:HGNC:23035]	12044396	12205745	1	2918	36.53
GO:0046007	negative regulation of activated T cell proliferation	ensembl	protein_coding	MSTS01000028.1	ENSPCIG00000016352	ARG1	arginase 1 [Source:HGNC Symbol;Acc:HGNC:663]	13824369	13841023	1	1270	38.13
GO:0002276	basophil activation involved in immune response	ensembl	protein_coding	MSTS01000028.1	ENSPCIG00000008801	ENPP3	ectonucleotide pyrophosphatase/phosphodiesterase 3 [Source:HGNC Symbol;Acc:HGNC:3358]	13957806	14053654	1	2553	36.96
GO:0006955	immune response	ensembl	protein_coding	MSTS01000028.1	ENSPCIG00000010328	ENPP1	ectonucleotide pyrophosphatase/phosphodiesterase 1 [Source:HGNC Symbol;Acc:HGNC:3356]	14142513	14254614	1	3259	35.91
GO:0001916	positive regulation of T cell mediated cytotoxicity	ensembl	protein_coding	MSTS01000028.1	ENSPCIG00000029100	STX7	syntaxin 7 [Source:HGNC Symbol;Acc:HGNC:11442]	14986082	15046597	-1	2690	36.24
GO:0048536	spleen development	ensembl	protein_coding	MSTS01000028.1	ENSPCIG00000008807	TCF21	transcription factor 21 [Source:HGNC Symbol;Acc:HGNC:11632]	16858934	16861838	1	869	43.27
GO:0045624	positive regulation of T-helper cell differentiation	ensembl	protein_coding	MSTS01000028.1	ENSPCIG00000023931	MYB	MYB proto-oncogene, transcription factor [Source:HGNC Symbol;Acc:HGNC:7545]	18243890	18344517	1	2656	37.25
GO:0050798	activated T cell proliferation	ensembl	protein_coding	MSTS01000029.1	ENSPCIG00000011063	SATB1	SATB homeobox 1 [Source:HGNC Symbol;Acc:HGNC:10541]	2276079	2365727	1	2379	36.1
GO:0002322	B cell proliferation involved in immune response	ensembl	protein_coding	MSTS01000029.1	ENSPCIG00000028319	PLCL2	phospholipase C like 2 [Source:HGNC Symbol;Acc:HGNC:9064]	3627814	3860958	-1	3623	40.7
GO:0050853	B cell receptor signaling pathway	ensembl	protein_coding	MSTS01000029.1	ENSPCIG00000034556	RFTN1	raftlin, lipid raft linker 1 [Source:HGNC Symbol;Acc:HGNC:30278]	4149277	4332223	1	1899	44.25
GO:0019956	chemokine binding	ensembl	protein_coding	MSTS01000029.1	ENSPCIG00000023861	ACKR4	atypical chemokine receptor 4 [Source:HGNC Symbol;Acc:HGNC:1611]	7521544	7522596	1	1053	42.36
GO:0004950	chemokine receptor activity	ensembl	protein_coding	MSTS01000029.1	ENSPCIG00000010668	CCRL2		8510995	8512041	-1	1047	41.83
GO:0016493	C-C chemokine receptor activity	ensembl	protein_coding	MSTS01000029.1	ENSPCIG00000010666		C-C chemokine receptor type 5-like	8528175	8529227	-1	1053	45.2
GO:0019957	C-C chemokine binding	ensembl	protein_coding	MSTS01000029.1	ENSPCIG00000010660	CCR1	C-C motif chemokine receptor 1 [Source:HGNC Symbol;Acc:HGNC:1602]	8685469	8686539	1	1071	46.31
GO:0004950	chemokine receptor activity	ensembl	protein_coding	MSTS01000029.1	ENSPCIG00000010657	XCR1	X-C motif chemokine receptor 1 [Source:HGNC Symbol;Acc:HGNC:1625]	8762070	8765184	1	1978	45.49
GO:0004950	chemokine receptor activity	ensembl	protein_coding	MSTS01000029.1	ENSPCIG00000010656	CXCR6	C-X-C motif chemokine receptor 6 [Source:HGNC Symbol;Acc:HGNC:16647]	8852367	8853392	-1	1026	45.81
GO:0016493	C-C chemokine receptor activity	ensembl	protein_coding	MSTS01000029.1	ENSPCIG00000010650	CCR9	C-C motif chemokine receptor 9 [Source:HGNC Symbol;Acc:HGNC:1610]	8908433	8925251	-1	2370	43.03
GO:0030218	erythrocyte differentiation	ensembl	protein_coding	MSTS01000029.1	ENSPCIG00000007860	SLC25A38	solute carrier family 25 member 38 [Source:HGNC Symbol;Acc:HGNC:26054]	13265035	13283423	-1	1054	44.39
GO:0004950	chemokine receptor activity	ensembl	protein_coding	MSTS01000029.1	ENSPCIG00000036945	CCR8	C-C motif chemokine receptor 8 [Source:HGNC Symbol;Acc:HGNC:1609]	13325591	13326649	-1	1059	48.63
GO:0004950	chemokine receptor activity	ensembl	protein_coding	MSTS01000029.1	ENSPCIG00000010400	CX3CR1	C-X3-C motif chemokine receptor 1 [Source:HGNC Symbol;Acc:HGNC:2558]	13399378	13400445	1	1068	45.97
GO:0016493	C-C chemokine receptor activity	ensembl	protein_coding	MSTS01000029.1	ENSPCIG00000010402	CCR4	C-C motif chemokine receptor 4 [Source:HGNC Symbol;Acc:HGNC:1605]	13475293	13476354	1	1062	44.16
GO:0045656	negative regulation of monocyte differentiation	ensembl	protein_coding	MSTS01000029.1	ENSPCIG00000030740	CDK6	cyclin dependent kinase 6 [Source:HGNC Symbol;Acc:HGNC:1777]	14154265	14412839	1	2103	40.72
GO:0050852	T cell receptor signaling pathway	ensembl	protein_coding	MSTS01000030.1	ENSPCIG00000027585	EIF2B3	eukaryotic translation initiation factor 2B subunit gamma [Source:HGNC Symbol;Acc:HGNC:3259]	2130983	2219144	-1	1467	48.98
GO:0034101	erythrocyte homeostasis	ensembl	protein_coding	MSTS01000030.1	ENSPCIG00000027561	PRDX1	peroxiredoxin 1 [Source:HGNC Symbol;Acc:HGNC:9352]	2473881	2479737	-1	611	50.62
GO:0030221	basophil differentiation	ensembl	protein_coding	MSTS01000030.1	ENSPCIG00000033850	TAL1	TAL bHLH transcription factor 1, erythroid differentiation factor [Source:HGNC Symbol;Acc:HGNC:11556]	4081838	4102043	-1	5837	51.72
GO:0019882	antigen processing and presentation	ensembl	protein_coding	MSTS01000030.1	ENSPCIG00000024200	RAB3B	RAB3B, member RAS oncogene family [Source:HGNC Symbol;Acc:HGNC:9778]	7912341	7967786	-1	1229	45.46
GO:0031664	regulation of lipopolysaccharide-mediated signaling pathway	ensembl	protein_coding	MSTS01000030.1	ENSPCIG00000022380	TUT4	terminal uridylyl transferase 4 [Source:HGNC Symbol;Acc:HGNC:28981]	8320651	8378292	-1	4869	46.21
GO:0004908	interleukin-1 receptor activity	ensembl	protein_coding	MSTS01000030.1	ENSPCIG00000009335	IL1R2		14505986	14552547	1	1278	38.83
GO:0004908	interleukin-1 receptor activity	ensembl	protein_coding	MSTS01000030.1	ENSPCIG00000018434	IL1R1		14761143	14782098	1	2666	37.03
GO:0004908	interleukin-1 receptor activity	ensembl	protein_coding	MSTS01000030.1	ENSPCIG00000018435	IL1RL2		14804878	14839025	-1	1664	37.96
GO:0004908	interleukin-1 receptor activity	ensembl	protein_coding	MSTS01000030.1	ENSPCIG00000018436	IL1RL1		14936947	14996417	1	1828	36.38
GO:0042102	positive regulation of T cell proliferation	ensembl	protein_coding	MSTS01000030.1	ENSPCIG00000016335	NCK2	NCK adaptor protein 2 [Source:HGNC Symbol;Acc:HGNC:7665]	18989668	19167039	1	1863	37.69
GO:0072675	osteoclast fusion	ensembl	protein_coding	MSTS01000031.1	ENSPCIG00000024488	SH3PXD2A	SH3 and PX domains 2A [Source:HGNC Symbol;Acc:HGNC:23664]	52067	394329	-1	3991	42.79
GO:0051607	defense response to virus	ensembl	protein_coding	MSTS01000031.1	ENSPCIG00000026163	GPAM	glycerol-3-phosphate acyltransferase, mitochondrial [Source:HGNC Symbol;Acc:HGNC:24865]	8182595	8264578	-1	2903	38.02
GO:0035669	TRAM-dependent toll-like receptor 4 signaling pathway	ensembl	protein_coding	MSTS01000031.1	ENSPCIG00000036625	RAB11FIP2	RAB11 family interacting protein 2 [Source:HGNC Symbol;Acc:HGNC:29152]	15546353	15635221	-1	2509	35.72
GO:0030099	myeloid cell differentiation	ensembl	protein_coding	MSTS01000031.1	ENSPCIG00000028403	PRDX3	peroxiredoxin 3 [Source:HGNC Symbol;Acc:HGNC:9354]	17025992	17034768	-1	2426	38.3
GO:0042113	B cell activation	ensembl	protein_coding	MSTS01000032.1	ENSPCIG00000034703	BANK1	B cell scaffold protein with ankyrin repeats 1 [Source:HGNC Symbol;Acc:HGNC:18233]	2698796	3092179	1	3809	36.99
GO:0043312	neutrophil degranulation	ensembl	protein_coding	MSTS01000032.1	ENSPCIG00000012713	ANXA3	annexin A3 [Source:HGNC Symbol;Acc:HGNC:541]	10683506	10731986	-1	1360	39.78
GO:0008009	chemokine activity	ensembl	protein_coding	MSTS01000032.1	ENSPCIG00000007033	CXCL11		13962480	13965598	1	1594	34.92
GO:0008009	chemokine activity	ensembl	protein_coding	MSTS01000032.1	ENSPCIG00000007034	CXCL10		13976518	13979919	1	1307	37.54
GO:0008009	chemokine activity	ensembl	protein_coding	MSTS01000032.1	ENSPCIG00000030826	CXCL9		14052761	14060804	1	2784	41.11
GO:0045089	positive regulation of innate immune response	ensembl	protein_coding	MSTS01000032.1	ENSPCIG00000007055	EREG	epiregulin [Source:HGNC Symbol;Acc:HGNC:3443]	15269571	15296196	-1	934	39.64
GO:0008009	chemokine activity	ensembl	protein_coding	MSTS01000032.1	ENSPCIG00000034745		permeability factor 2-like	15610861	15612948	-1	1741	43.2
GO:0008009	chemokine activity	ensembl	protein_coding	MSTS01000032.1	ENSPCIG00000013379		permeability factor 2-like	15650919	15653741	-1	1587	40.03
GO:0008009	chemokine activity	ensembl	protein_coding	MSTS01000032.1	ENSPCIG00000007057	CXCL8	C-X-C motif chemokine ligand 8 [Source:HGNC Symbol;Acc:HGNC:6025]	15727980	15898651	-1	1211	39.04
GO:0045087	innate immune response	ensembl	protein_coding	MSTS01000032.1	ENSPCIG00000007066	ANKRD17	ankyrin repeat domain 17 [Source:HGNC Symbol;Acc:HGNC:23575]	16268875	16384461	1	7500	38.56
GO:0002250	adaptive immune response	ensembl	protein_coding	MSTS01000032.1	ENSPCIG00000000809	JCHAIN	joining chain of multimeric IgA and IgM [Source:HGNC Symbol;Acc:HGNC:5713]	18041084	18054498	1	878	37.47
GO:0035162	embryonic hemopoiesis	ensembl	protein_coding	MSTS01000033.1	ENSPCIG00000027900	PBX1	PBX homeobox 1 [Source:HGNC Symbol;Acc:HGNC:8632]	700849	1027771	-1	1293	40.11
GO:0050777	negative regulation of immune response	ensembl	protein_coding	MSTS01000033.1	ENSPCIG00000016255	FCRLB	Fc receptor like B [Source:HGNC Symbol;Acc:HGNC:26431]	4154165	4160123	-1	1325	44.97
GO:1905517	macrophage migration	ensembl	protein_coding	MSTS01000033.1	ENSPCIG00000006673	MCOLN2	mucolipin 2 [Source:HGNC Symbol;Acc:HGNC:13357]	12546864	12610296	-1	1521	40.54
GO:0002250	adaptive immune response	ensembl	protein_coding	MSTS01000033.1	ENSPCIG00000006659	BCL10	BCL10 immune signaling adaptor [Source:HGNC Symbol;Acc:HGNC:989]	13054379	13066828	-1	1258	40.59
GO:0048538	thymus development	ensembl	protein_coding	MSTS01000033.1	ENSPCIG00000014498	LMO4	LIM domain only 4 [Source:HGNC Symbol;Acc:HGNC:6644]	15458231	15477595	1	1560	44.56
GO:0045087	innate immune response	ensembl	protein_coding	MSTS01000034.1	ENSPCIG00000004129	TRIM59		5803764	5804975	1	1212	41.58
GO:0006955	immune response	ensembl	protein_coding	MSTS01000034.1	ENSPCIG00000007582	IL12A	interleukin 12A [Source:HGNC Symbol;Acc:HGNC:5969]	6254776	6262349	-1	1832	44.02
GO:0045087	innate immune response	ensembl	protein_coding	MSTS01000034.1	ENSPCIG00000036781	PTX3	pentraxin 3 [Source:HGNC Symbol;Acc:HGNC:9692]	8859033	8870715	-1	4695	43.05
GO:0030097	hemopoiesis	ensembl	protein_coding	MSTS01000034.1	ENSPCIG00000003641	TIPARP	TCDD inducible poly(ADP-ribose) polymerase [Source:HGNC Symbol;Acc:HGNC:23696]	9538381	9591757	-1	3717	43.8
GO:1901534	positive regulation of hematopoietic progenitor cell differentiation	ensembl	protein_coding	MSTS01000034.1	ENSPCIG00000000045	DHX36	DEAH-box helicase 36 [Source:HGNC Symbol;Acc:HGNC:14410]	11917632	11965324	1	3018	41.35
GO:0002281	macrophage activation involved in immune response	ensembl	protein_coding	MSTS01000034.1	ENSPCIG00000005188	SUCNR1	succinate receptor 1 [Source:HGNC Symbol;Acc:HGNC:4542]	14221753	14230116	-1	1780	40.15
GO:0030316	osteoclast differentiation	ensembl	protein_coding	MSTS01000034.1	ENSPCIG00000005873	FARP2	FERM, ARH/RhoGEF and pleckstrin domain protein 2 [Source:HGNC Symbol;Acc:HGNC:16460]	15777586	15873544	1	3138	43.68
GO:0050777	negative regulation of immune response	ensembl	protein_coding	MSTS01000034.1	ENSPCIG00000025273	PDCD1		16364550	16389780	1	2240	46.76
GO:0030183	B cell differentiation	ensembl	protein_coding	MSTS01000034.1	ENSPCIG00000025261	BCL6	BCL6 transcription repressor [Source:HGNC Symbol;Acc:HGNC:1001]	16975048	16985244	-1	2133	49.9
GO:1904996	positive regulation of leukocyte adhesion to vascular endothelial cell	ensembl	protein_coding	MSTS01000035.1	ENSPCIG00000007277	NFAT5	nuclear factor of activated T cells 5 [Source:HGNC Symbol;Acc:HGNC:7774]	835149	970792	-1	4662	36.05
GO:0030593	neutrophil chemotaxis	ensembl	protein_coding	MSTS01000035.1	ENSPCIG00000024739	DPEP1	dipeptidase 1 [Source:HGNC Symbol;Acc:HGNC:3002]	2428816	2473795	-1	1860	42.74
GO:0030851	granulocyte differentiation	ensembl	protein_coding	MSTS01000035.1	ENSPCIG00000007037	CBFA2T3	CBFA2/RUNX1 partner transcriptional co-repressor 3 [Source:HGNC Symbol;Acc:HGNC:1537]	3807847	4003430	1	2708	44.91
GO:0045087	innate immune response	ensembl	protein_coding	MSTS01000035.1	ENSPCIG00000007476	CYBA	cytochrome b-245 alpha chain [Source:HGNC Symbol;Acc:HGNC:2577]	4511834	4527704	1	2112	48.31
GO:0061146	Peyer's patch morphogenesis	ensembl	protein_coding	MSTS01000035.1	ENSPCIG00000004810	FOXL1	forkhead box L1 [Source:HGNC Symbol;Acc:HGNC:3817]	8158884	8160194	-1	1065	60.64
GO:0043305	negative regulation of mast cell degranulation	ensembl	protein_coding	MSTS01000035.1	ENSPCIG00000004771	FOXF1	forkhead box F1 [Source:HGNC Symbol;Acc:HGNC:3809]	8262163	8267090	-1	2712	51.99
GO:0071346	cellular response to interferon-gamma	ensembl	protein_coding	MSTS01000035.1	ENSPCIG00000004752	IRF8	interferon regulatory factor 8 [Source:HGNC Symbol;Acc:HGNC:5358]	9165990	9200878	-1	1498	41.1
GO:0002376	immune system process	ensembl	protein_coding	MSTS01000035.1	ENSPCIG00000028050	PSMB10	proteasome 20S subunit beta 10 [Source:HGNC Symbol;Acc:HGNC:9538]	13378691	13383030	1	822	51.01
GO:0140374	antiviral innate immune response	ensembl	protein_coding	MSTS01000035.1	ENSPCIG00000017547	ZDHHC1		14328751	14378299	1	2895	46.12
GO:0060216	definitive hemopoiesis	ensembl	protein_coding	MSTS01000035.1	ENSPCIG00000017526	CBFB	core-binding factor subunit beta [Source:HGNC Symbol;Acc:HGNC:1539]	14842499	14942309	-1	669	37.59
GO:0050861	positive regulation of B cell receptor signaling pathway	ensembl	protein_coding	MSTS01000035.1	ENSPCIG00000027166	CMTM3	CKLF like MARVEL transmembrane domain containing 3 [Source:HGNC Symbol;Acc:HGNC:19174]	16306998	16356981	-1	802	41.94
GO:0046007	negative regulation of activated T cell proliferation	ensembl	protein_coding	MSTS01000036.1	ENSPCIG00000011397	LRRC32	leucine rich repeat containing 32 [Source:HGNC Symbol;Acc:HGNC:4161]	2098582	2147750	1	2703	45.25
GO:0019882	antigen processing and presentation	ensembl	protein_coding	MSTS01000036.1	ENSPCIG00000021810	RAB6A	RAB6A, member RAS oncogene family [Source:HGNC Symbol;Acc:HGNC:9786]	6322560	6364151	1	878	37.4
GO:0045954	positive regulation of natural killer cell mediated cytotoxicity	ensembl	protein_coding	MSTS01000036.1	ENSPCIG00000015235	CADM1	cell adhesion molecule 1 [Source:HGNC Symbol;Acc:HGNC:5951]	11554568	11924863	1	1407	38.57
GO:0030097	hemopoiesis	ensembl	protein_coding	MSTS01000036.1	ENSPCIG00000011217	ZBTB16	zinc finger and BTB domain containing 16 [Source:HGNC Symbol;Acc:HGNC:12930]	13177375	13422663	-1	2025	42.61
GO:0045824	negative regulation of innate immune response	ensembl	protein_coding	MSTS01000036.1	ENSPCIG00000036468	DRD2	dopamine receptor D2 [Source:HGNC Symbol;Acc:HGNC:3023]	14042069	14143632	1	3168	42.45
GO:0006955	immune response	ensembl	protein_coding	MSTS01000036.1	ENSPCIG00000027652		interleukin-18-like	15894663	15914643	1	750	39.03
GO:0006955	immune response	ensembl	protein_coding	MSTS01000036.1	ENSPCIG00000027650	IL18		16039628	16050742	1	801	39.84
GO:0045062	extrathymic T cell selection	ensembl	protein_coding	MSTS01000037.1	ENSPCIG00000009548	IL15	interleukin 15 [Source:HGNC Symbol;Acc:HGNC:5977]	2870974	3033544	-1	579	37.69
GO:0050688	regulation of defense response to virus	ensembl	protein_coding	MSTS01000037.1	ENSPCIG00000004606	ELMOD2	ELMO domain containing 2 [Source:HGNC Symbol;Acc:HGNC:28111]	4125066	4172090	-1	1691	37.99
GO:0002224	toll-like receptor signaling pathway	ensembl	protein_coding	MSTS01000037.1	ENSPCIG00000007618	RPS6KA3	ribosomal protein S6 kinase A3 [Source:HGNC Symbol;Acc:HGNC:10432]	16933139	17029761	1	2223	36.08
GO:0050871	positive regulation of B cell activation	ensembl	protein_coding	MSTS01000037.1	ENSPCIG00000029212	SH3KBP1	SH3 domain containing kinase binding protein 1 [Source:HGNC Symbol;Acc:HGNC:13867]	17476946	17924038	1	3394	38.78
GO:0045619	regulation of lymphocyte differentiation	ensembl	protein_coding	MSTS01000038.1	ENSPCIG00000024650	RNF41	ring finger protein 41 [Source:HGNC Symbol;Acc:HGNC:18401]	1050463	1064538	-1	1161	42.5
GO:0006955	immune response	ensembl	protein_coding	MSTS01000038.1	ENSPCIG00000024642	IL23A	interleukin 23 subunit alpha [Source:HGNC Symbol;Acc:HGNC:15488]	1194948	1196982	1	894	46.04
GO:0051607	defense response to virus	ensembl	protein_coding	MSTS01000038.1	ENSPCIG00000024641	STAT2	signal transducer and activator of transcription 2 [Source:HGNC Symbol;Acc:HGNC:11363]	1197601	1208845	-1	2843	46.85
GO:0002829	negative regulation of type 2 immune response	ensembl	protein_coding	MSTS01000038.1	ENSPCIG00000024615	STAT6	signal transducer and activator of transcription 6 [Source:HGNC Symbol;Acc:HGNC:11368]	1981534	1997265	-1	2798	48.02
GO:0034340	response to type I interferon	ensembl	protein_coding	MSTS01000038.1	ENSPCIG00000024398	SHMT2	serine hydroxymethyltransferase 2 [Source:HGNC Symbol;Acc:HGNC:10852]	2191915	2199006	1	2138	49.41
GO:0034341	response to interferon-gamma	ensembl	protein_coding	MSTS01000038.1	ENSPCIG00000023634	CYP27B1	cytochrome P450 family 27 subfamily B member 1 [Source:HGNC Symbol;Acc:HGNC:2606]	2678609	2683515	-1	1527	49.99
GO:1900246	positive regulation of RIG-I signaling pathway	ensembl	protein_coding	MSTS01000038.1	ENSPCIG00000002568	USP15	ubiquitin specific peptidase 15 [Source:HGNC Symbol;Acc:HGNC:12613]	8107493	8264359	1	2952	35.35
GO:0002218	activation of innate immune response	ensembl	protein_coding	MSTS01000038.1	ENSPCIG00000029685	TBK1	TANK binding kinase 1 [Source:HGNC Symbol;Acc:HGNC:11584]	10249623	10301191	1	3328	37.42
GO:0002755	MyD88-dependent toll-like receptor signaling pathway	ensembl	protein_coding	MSTS01000038.1	ENSPCIG00000030567	IRAK3	interleukin 1 receptor associated kinase 3 [Source:HGNC Symbol;Acc:HGNC:17020]	12202076	12282429	1	3804	38.49
GO:0051607	defense response to virus	ensembl	protein_coding	MSTS01000038.1	ENSPCIG00000019460	IFNgamma		14479441	14484291	-1	1238	37
GO:0038187	pattern recognition receptor activity	ensembl	protein_coding	MSTS01000038.1	ENSPCIG00000031735	CLEC4E	C-type lectin domain family 4 member E [Source:HGNC Symbol;Acc:HGNC:14555]	14709041	14715767	-1	1145	38.8
GO:0051607	defense response to virus	ensembl	protein_coding	MSTS01000039.1	ENSPCIG00000013482	ZMYND11	zinc finger MYND-type containing 11 [Source:HGNC Symbol;Acc:HGNC:16966]	1670109	1820507	1	1911	35.57
GO:0019960	C-X3-C chemokine binding	ensembl	protein_coding	MSTS01000039.1	ENSPCIG00000015501	ITGB1	integrin subunit beta 1 [Source:HGNC Symbol;Acc:HGNC:6153]	12534786	12588536	1	4355	36.86
GO:0071346	cellular response to interferon-gamma	ensembl	protein_coding	MSTS01000039.1	ENSPCIG00000020005	KIF5B	kinesin family member 5B [Source:HGNC Symbol;Acc:HGNC:6324]	13041546	13109617	1	3800	38.02
GO:0033081	regulation of T cell differentiation in thymus	ensembl	protein_coding	MSTS01000039.1	ENSPCIG00000011050	ZEB1	zinc finger E-box binding homeobox 1 [Source:HGNC Symbol;Acc:HGNC:11642]	13493109	13689223	-1	3468	38.08
GO:0035855	megakaryocyte development	ensembl	protein_coding	MSTS01000039.1	ENSPCIG00000014619	ABI1	abl interactor 1 [Source:HGNC Symbol;Acc:HGNC:11320]	17720447	17825175	1	2130	37.08
GO:0071346	cellular response to interferon-gamma	ensembl	protein_coding	MSTS01000040.1	ENSPCIG00000025472	GSN	gelsolin [Source:HGNC Symbol;Acc:HGNC:4620]	640712	673078	-1	2223	43.48
GO:0010760	negative regulation of macrophage chemotaxis	ensembl	protein_coding	MSTS01000040.1	ENSPCIG00000021387	C5	complement C5 [Source:HGNC Symbol;Acc:HGNC:1331]	923690	1036153	1	4980	37.53
GO:0002218	activation of innate immune response	ensembl	protein_coding	MSTS01000040.1	ENSPCIG00000008960	TLR4	toll like receptor 4 [Source:HGNC Symbol;Acc:HGNC:11850]	4959411	4969940	-1	3386	38.58
GO:0045087	innate immune response	ensembl	protein_coding	MSTS01000040.1	ENSPCIG00000008975	TRIM32	tripartite motif containing 32 [Source:HGNC Symbol;Acc:HGNC:16380]	6078404	6080347	-1	1944	52.11
GO:0043374	CD8-positive	ensembl	protein_coding	MSTS01000040.1	ENSPCIG00000037433	TNFSF8	TNF superfamily member 8 [Source:HGNC Symbol;Acc:HGNC:11938]	8090851	8128215	1	1417	38.73
GO:0006955	immune response	ensembl	protein_coding	MSTS01000040.1	ENSPCIG00000002467	TNFSF15	TNF superfamily member 15 [Source:HGNC Symbol;Acc:HGNC:11931]	8245596	8271978	1	1084	40
GO:0050852	T cell receptor signaling pathway	ensembl	protein_coding	MSTS01000040.1	ENSPCIG00000008252	RBCK1	RANBP2-type and C3HC4-type zinc finger containing 1 [Source:HGNC Symbol;Acc:HGNC:15864]	10137244	10167841	-1	1996	44.94
GO:0048539	bone marrow development	ensembl	protein_coding	MSTS01000040.1	ENSPCIG00000025336	ASXL1	ASXL transcriptional regulator 1 [Source:HGNC Symbol;Acc:HGNC:18318]	11338109	11397605	1	5517	37.23
GO:0045087	innate immune response	ensembl	protein_coding	MSTS01000040.1	ENSPCIG00000016622		lipopolysaccharide-binding protein-like	12930913	12956592	-1	1843	42.15
GO:0006955	immune response	ensembl	protein_coding	MSTS01000040.1	ENSPCIG00000016618		bactericidal permeability-increasing protein-like	12967581	13000099	-1	1585	41.13
GO:0016445	somatic diversification of immunoglobulins	ensembl	protein_coding	MSTS01000040.1	ENSPCIG00000019011	CTNNBL1	catenin beta like 1 [Source:HGNC Symbol;Acc:HGNC:15879]	13639206	13857803	-1	2082	38.63
GO:0036035	osteoclast development	ensembl	protein_coding	MSTS01000040.1	ENSPCIG00000024313	SRC	SRC proto-oncogene, non-receptor tyrosine kinase [Source:HGNC Symbol;Acc:HGNC:11283]	14016222	14073719	-1	4831	46.26
GO:0045647	negative regulation of erythrocyte differentiation	ensembl	protein_coding	MSTS01000040.1	ENSPCIG00000002302	MAFB	MAF bZIP transcription factor B [Source:HGNC Symbol;Acc:HGNC:6408]	17553190	17554125	-1	936	61.11
GO:0010820	positive regulation of T cell chemotaxis	ensembl	protein_coding	MSTS01000041.1	ENSPCIG00000028453	STK39	serine/threonine kinase 39 [Source:HGNC Symbol;Acc:HGNC:17717]	4336105	4645665	-1	1737	38.57
GO:0050900	leukocyte migration	ensembl	protein_coding	MSTS01000041.1	ENSPCIG00000022252	ITGA6	integrin subunit alpha 6 [Source:HGNC Symbol;Acc:HGNC:6142]	9287837	9393039	1	3399	37.59
GO:0030183	B cell differentiation	ensembl	protein_coding	MSTS01000041.1	ENSPCIG00000016653	SP3	Sp3 transcription factor [Source:HGNC Symbol;Acc:HGNC:11208]	10928304	10971192	-1	2334	35.52
GO:1902037	negative regulation of hematopoietic stem cell differentiation	ensembl	protein_coding	MSTS01000041.1	ENSPCIG00000025438	NFE2L2	nuclear factor, erythroid 2 like 2 [Source:HGNC Symbol;Acc:HGNC:7782]	14946150	14982604	-1	2904	38.66
GO:0006955	immune response	ensembl	protein_coding	MSTS01000042.1	ENSPCIG00000000419	IL4		730121	737320	-1	614	37.99
GO:0006955	immune response	ensembl	protein_coding	MSTS01000042.1	ENSPCIG00000000474	IL5	interleukin 5 [Source:HGNC Symbol;Acc:HGNC:6016]	900264	902030	1	414	34.18
GO:0051607	defense response to virus	ensembl	protein_coding	MSTS01000042.1	ENSPCIG00000000595	IRF1	interferon regulatory factor 1 [Source:HGNC Symbol;Acc:HGNC:6116]	1108886	1117708	-1	983	45.52
GO:0033153	T cell receptor V(D)J recombination	ensembl	protein_coding	MSTS01000042.1	ENSPCIG00000021868	TCF7		4645684	4766975	1	2607	43.28
GO:0008009	chemokine activity	ensembl	protein_coding	MSTS01000042.1	ENSPCIG00000010844	CXCL14	C-X-C motif chemokine ligand 14 [Source:HGNC Symbol;Acc:HGNC:10640]	7117361	7132315	-1	1241	41.42
GO:0030218	erythrocyte differentiation	ensembl	protein_coding	MSTS01000042.1	ENSPCIG00000029566	SMAD5	SMAD family member 5 [Source:HGNC Symbol;Acc:HGNC:6771]	7939498	7971879	1	2285	35.74
GO:0030217	T cell differentiation	ensembl	protein_coding	MSTS01000042.1	ENSPCIG00000016764	JAG2	jagged canonical Notch ligand 2 [Source:HGNC Symbol;Acc:HGNC:6189]	10565501	10710777	-1	3705	41.45
GO:0034341	response to interferon-gamma	ensembl	protein_coding	MSTS01000042.1	ENSPCIG00000029790	GCH1	GTP cyclohydrolase 1 [Source:HGNC Symbol;Acc:HGNC:4193]	11990766	12061729	-1	998	37.74
GO:0030183	B cell differentiation	ensembl	protein_coding	MSTS01000043.1	ENSPCIG00000024248	NTRK1	neurotrophic receptor tyrosine kinase 1 [Source:HGNC Symbol;Acc:HGNC:8031]	1180961	1230101	-1	2601	46.08
GO:0002292	T cell differentiation involved in immune response	ensembl	protein_coding	MSTS01000043.1	ENSPCIG00000018948	SEMA4A	semaphorin 4A [Source:HGNC Symbol;Acc:HGNC:10729]	2084926	2119430	-1	3547	46.03
GO:1903979	negative regulation of microglial cell activation	ensembl	protein_coding	MSTS01000043.1	ENSPCIG00000036428	SYT11	synaptotagmin 11 [Source:HGNC Symbol;Acc:HGNC:19239]	2353154	2384104	-1	3216	42.09
GO:0002418	immune response to tumor cell	ensembl	protein_coding	MSTS01000043.1	ENSPCIG00000016691	ADAM15	ADAM metallopeptidase domain 15 [Source:HGNC Symbol;Acc:HGNC:193]	3156603	3168376	-1	3262	52.96
GO:0060339	negative regulation of type I interferon-mediated signaling pathway	ensembl	protein_coding	MSTS01000043.1	ENSPCIG00000016688	DCST1	DC-STAMP domain containing 1 [Source:HGNC Symbol;Acc:HGNC:26539]	3168798	3184925	-1	2965	47.11
GO:0043377	negative regulation of CD8-positive	ensembl	protein_coding	MSTS01000043.1	ENSPCIG00000016682	ZBTB7B	zinc finger and BTB domain containing 7B [Source:HGNC Symbol;Acc:HGNC:18668]	3199180	3201716	-1	1719	56.13
GO:0060216	definitive hemopoiesis	ensembl	protein_coding	MSTS01000043.1	ENSPCIG00000021738	ADAR	adenosine deaminase RNA specific [Source:HGNC Symbol;Acc:HGNC:225]	3765926	3795520	1	4198	43.07
GO:0042113	B cell activation	ensembl	protein_coding	MSTS01000043.1	ENSPCIG00000021740	CHRNB2	cholinergic receptor nicotinic beta 2 subunit [Source:HGNC Symbol;Acc:HGNC:1962]	3801564	3820316	-1	1509	42.6
GO:0004897	ciliary neurotrophic factor receptor activity	ensembl	protein_coding	MSTS01000043.1	ENSPCIG00000029266	IL6R	interleukin 6 receptor [Source:HGNC Symbol;Acc:HGNC:6019]	3942106	4005753	-1	1972	42.75
GO:0006955	immune response	ensembl	protein_coding	MSTS01000043.1	ENSPCIG00000029363	ILF2	interleukin enhancer binding factor 2 [Source:HGNC Symbol;Acc:HGNC:6037]	4690736	4700696	1	2347	41.03
GO:0071624	positive regulation of granulocyte chemotaxis	ensembl	protein_coding	MSTS01000043.1	ENSPCIG00000029368	S100A14	S100 calcium binding protein A14 [Source:HGNC Symbol;Acc:HGNC:18901]	4764145	4765665	1	315	52.4
GO:0045087	innate immune response	ensembl	protein_coding	MSTS01000043.1	ENSPCIG00000029376	S100A8		4934602	4936846	1	735	46.82
GO:0061844	antimicrobial humoral immune response mediated by antimicrobial peptide	ensembl	protein_coding	MSTS01000043.1	ENSPCIG00000029378	PGLYRP4	peptidoglycan recognition protein 4 [Source:HGNC Symbol;Acc:HGNC:30015]	5008439	5033312	1	2038	42.01
GO:0071549	cellular response to dexamethasone stimulus	ensembl	protein_coding	MSTS01000043.1	ENSPCIG00000021880	RPS6KB1		9414795	9445793	-1	1662	37.65
GO:0002679	respiratory burst involved in defense response	ensembl	protein_coding	MSTS01000043.1	ENSPCIG00000004112	MPO	myeloperoxidase [Source:HGNC Symbol;Acc:HGNC:7218]	11291191	11309020	1	2613	46.07
GO:0072677	eosinophil migration	ensembl	protein_coding	MSTS01000043.1	ENSPCIG00000014800	EPX	eosinophil peroxidase [Source:HGNC Symbol;Acc:HGNC:3423]	11429790	11443584	-1	2151	46
GO:0071346	cellular response to interferon-gamma	ensembl	protein_coding	MSTS01000043.1	ENSPCIG00000024099	STXBP4	syntaxin binding protein 4 [Source:HGNC Symbol;Acc:HGNC:19694]	15208367	15404932	-1	1686	37.37
GO:0002446	neutrophil mediated immunity	ensembl	protein_coding	MSTS01000044.1	ENSPCIG00000028079	WDR1	WD repeat domain 1 [Source:HGNC Symbol;Acc:HGNC:12754]	2551358	2572430	1	1263	41.09
GO:0060336	negative regulation of interferon-gamma-mediated signaling pathway	ensembl	protein_coding	MSTS01000044.1	ENSPCIG00000028210	OTOP1	otopetrin 1 [Source:HGNC Symbol;Acc:HGNC:19656]	3066917	3105533	-1	1773	37.8
GO:0048821	erythrocyte development	ensembl	protein_coding	MSTS01000044.1	ENSPCIG00000028212	LYAR	Ly1 antibody reactive [Source:HGNC Symbol;Acc:HGNC:26021]	3145632	3158127	-1	1551	37.47
GO:0030218	erythrocyte differentiation	ensembl	protein_coding	MSTS01000044.1	ENSPCIG00000028514	ADD1	adducin 1 [Source:HGNC Symbol;Acc:HGNC:243]	12081305	12197198	-1	2896	36.8
GO:0050871	positive regulation of B cell activation	ensembl	protein_coding	MSTS01000044.1	ENSPCIG00000001126	TNIP2	TNFAIP3 interacting protein 2 [Source:HGNC Symbol;Acc:HGNC:19118]	12445349	12475466	1	2432	42.51
GO:0048298	positive regulation of isotype switching to IgA isotypes	ensembl	protein_coding	MSTS01000044.1	ENSPCIG00000002101	NSD2	nuclear receptor binding SET domain protein 2 [Source:HGNC Symbol;Acc:HGNC:12766]	13947698	14079522	-1	4898	36.43
GO:0048822	enucleate erythrocyte development	ensembl	protein_coding	MSTS01000044.1	ENSPCIG00000013562	MAEA	macrophage erythroblast attacher [Source:HGNC Symbol;Acc:HGNC:13731]	16084990	16225126	-1	1305	38.75
GO:2000401	regulation of lymphocyte migration	ensembl	protein_coding	MSTS01000045.1	ENSPCIG00000013590	STK10	serine/threonine kinase 10 [Source:HGNC Symbol;Acc:HGNC:11388]	460270	586423	1	4612	42.85
GO:0045576	mast cell activation	ensembl	protein_coding	MSTS01000045.1	ENSPCIG00000029596	LCP2	lymphocyte cytosolic protein 2 [Source:HGNC Symbol;Acc:HGNC:6529]	2644048	2712329	1	2298	39.95
GO:0046631	alpha-beta T cell activation	ensembl	protein_coding	MSTS01000045.1	ENSPCIG00000017096	DOCK2	dedicator of cytokinesis 2 [Source:HGNC Symbol;Acc:HGNC:2988]	2910931	3410028	-1	5502	40.7
GO:0051414	response to cortisol	ensembl	protein_coding	MSTS01000045.1	ENSPCIG00000010378	SLIT3	slit guidance ligand 3 [Source:HGNC Symbol;Acc:HGNC:11087]	3749162	4528113	1	4599	41.98
GO:0071420	cellular response to histamine	ensembl	protein_coding	MSTS01000045.1	ENSPCIG00000008675	GABRG2	gamma-aminobutyric acid type A receptor gamma2 subunit [Source:HGNC Symbol;Acc:HGNC:4087]	11917666	12055373	-1	2277	36.17
GO:0071346	cellular response to interferon-gamma	ensembl	protein_coding	MSTS01000045.1	ENSPCIG00000013888	IL12B	interleukin 12B [Source:HGNC Symbol;Acc:HGNC:5970]	15028259	15042199	1	3561	39.07
GO:0031960	response to corticosteroid	ensembl	protein_coding	MSTS01000045.1	ENSPCIG00000018469	SOX30	SRY-box transcription factor 30 [Source:HGNC Symbol;Acc:HGNC:30635]	16939838	16962357	1	1760	38.19
GO:0032815	negative regulation of natural killer cell activation	ensembl	protein_coding	MSTS01000046.1	ENSPCIG00000028734	PIBF1	progesterone immunomodulatory binding factor 1 [Source:HGNC Symbol;Acc:HGNC:23352]	13328550	13629237	1	2743	36.46
GO:0002218	activation of innate immune response	ensembl	protein_coding	MSTS01000047.1	ENSPCIG00000020925	PRKDC	protein kinase, DNA-activated, catalytic subunit [Source:HGNC Symbol;Acc:HGNC:9413]	5764237	5924619	1	12282	35.56
GO:0039536	negative regulation of RIG-I signaling pathway	ensembl	protein_coding	MSTS01000047.1	ENSPCIG00000016424	RNF125	ring finger protein 125 [Source:HGNC Symbol;Acc:HGNC:21150]	10711792	10744752	-1	1788	37.8
GO:0050672	negative regulation of lymphocyte proliferation	ensembl	protein_coding	MSTS01000048.1	ENSPCIG00000033221	SOX11	SRY-box transcription factor 11 [Source:HGNC Symbol;Acc:HGNC:11191]	1390163	1391524	1	1080	59.25
GO:0051607	defense response to virus	ensembl	protein_coding	MSTS01000048.1	ENSPCIG00000014960	RSAD2	radical S-adenosyl methionine domain containing 2 [Source:HGNC Symbol;Acc:HGNC:30908]	2968421	2986159	1	2421	36.86
GO:0010820	positive regulation of T cell chemotaxis	ensembl	protein_coding	MSTS01000048.1	ENSPCIG00000009820	ADAM17	ADAM metallopeptidase domain 17 [Source:HGNC Symbol;Acc:HGNC:195]	6791250	6845206	-1	2960	37.01
GO:0030183	B cell differentiation	ensembl	protein_coding	MSTS01000048.1	ENSPCIG00000015304	PLCG2	phospholipase C gamma 2 [Source:HGNC Symbol;Acc:HGNC:9066]	12483950	12643373	-1	4304	40.47
GO:0004896	cytokine receptor activity	ensembl	protein_coding	MSTS01000049.1	ENSPCIG00000008310	CSF2RA		3327108	3396268	-1	3706	38.99
GO:0071420	cellular response to histamine	ensembl	protein_coding	MSTS01000049.1	ENSPCIG00000015449	GABRB3	gamma-aminobutyric acid type A receptor beta3 subunit [Source:HGNC Symbol;Acc:HGNC:4083]	9190714	9435690	1	2345	36.27
GO:0004896	cytokine receptor activity	ensembl	protein_coding	MSTS01000050.1	ENSPCIG00000028896	IL12RB2		5399715	5480100	-1	3638	46.21
GO:0002244	hematopoietic progenitor cell differentiation	ensembl	protein_coding	MSTS01000050.1	ENSPCIG00000028913	WDR78	WD repeat domain 78 [Source:HGNC Symbol;Acc:HGNC:26252]	5855531	5914381	1	2903	41.41
GO:0050900	leukocyte migration	ensembl	protein_coding	MSTS01000050.1	ENSPCIG00000019187	PDE4B	phosphodiesterase 4B [Source:HGNC Symbol;Acc:HGNC:8781]	6316139	6362930	-1	2465	45.72
GO:0004896	cytokine receptor activity	ensembl	protein_coding	MSTS01000050.1	ENSPCIG00000004493	LEPR	leptin receptor [Source:HGNC Symbol;Acc:HGNC:6554]	7096250	7158871	-1	2691	38.32
GO:0001774	microglial cell activation	ensembl	protein_coding	MSTS01000050.1	ENSPCIG00000005395	JUN	Jun proto-oncogene, AP-1 transcription factor subunit [Source:HGNC Symbol;Acc:HGNC:6204]	14160151	14161200	1	1050	66.86
GO:1903706	regulation of hemopoiesis	ensembl	protein_coding	MSTS01000050.1	ENSPCIG00000005368	MYSM1	Myb like, SWIRM and MPN domains 1 [Source:HGNC Symbol;Acc:HGNC:29401]	14264179	14316984	1	4526	46.12
GO:0002302	CD8-positive	ensembl	protein_coding	MSTS01000051.1	ENSPCIG00000005810	EOMES	eomesodermin [Source:HGNC Symbol;Acc:HGNC:3372]	1086915	1094960	-1	4146	48.98
GO:0097028	dendritic cell differentiation	ensembl	protein_coding	MSTS01000051.1	ENSPCIG00000005814	AZI2	5-azacytidine induced 2 [Source:HGNC Symbol;Acc:HGNC:24002]	1598338	1620744	-1	1178	37.53
GO:0035162	embryonic hemopoiesis	ensembl	protein_coding	MSTS01000051.1	ENSPCIG00000017985	TGFBR2	transforming growth factor beta receptor 2 [Source:HGNC Symbol;Acc:HGNC:11773]	3701423	3791152	1	2227	43.4
GO:0002337	B-1a B cell differentiation	ensembl	protein_coding	MSTS01000051.1	ENSPCIG00000026140	CMTM7	CKLF like MARVEL transmembrane domain containing 7 [Source:HGNC Symbol;Acc:HGNC:19178]	5138522	5199170	1	1564	44.85
GO:0002606	positive regulation of dendritic cell antigen processing and presentation	ensembl	protein_coding	MSTS01000051.1	ENSPCIG00000006834	NOD1	nucleotide binding oligomerization domain containing 1 [Source:HGNC Symbol;Acc:HGNC:16390]	7147376	7171671	1	2985	48.6
GO:0045654	positive regulation of megakaryocyte differentiation	ensembl	protein_coding	MSTS01000051.1	ENSPCIG00000022309	MTURN	maturin, neural progenitor differentiation regulator homolog [Source:HGNC Symbol;Acc:HGNC:25457]	7389671	7415190	-1	527	46.14
GO:0002686	negative regulation of leukocyte migration	ensembl	protein_coding	MSTS01000051.1	ENSPCIG00000013692	HOXA7	homeobox A7 [Source:HGNC Symbol;Acc:HGNC:5108]	10031971	10035673	1	2306	54.12
GO:0045647	negative regulation of erythrocyte differentiation	ensembl	protein_coding	MSTS01000051.1	ENSPCIG00000013698	HOXA5	homeobox A5 [Source:HGNC Symbol;Acc:HGNC:5106]	10047513	10050307	1	1641	48.01
GO:0048538	thymus development	ensembl	protein_coding	MSTS01000051.1	ENSPCIG00000013705	HOXA3	homeobox A3 [Source:HGNC Symbol;Acc:HGNC:5104]	10065456	10085767	1	1696	47.33
GO:0030316	osteoclast differentiation	ensembl	protein_coding	MSTS01000051.1	ENSPCIG00000013721	SNX10	sorting nexin 10 [Source:HGNC Symbol;Acc:HGNC:14974]	10792594	10855145	-1	2245	46.45
GO:0050868	negative regulation of T cell activation	ensembl	protein_coding	MSTS01000051.1	ENSPCIG00000007948	GPNMB	glycoprotein nmb [Source:HGNC Symbol;Acc:HGNC:4462]	13027459	13064533	-1	2437	44.25
GO:0006955	immune response	ensembl	protein_coding	MSTS01000051.1	ENSPCIG00000033317	IL6		13465532	13471620	-1	1292	44.05
GO:0035162	embryonic hemopoiesis	ensembl	protein_coding	MSTS01000052.1	ENSPCIG00000035190	KITLG	KIT ligand [Source:HGNC Symbol;Acc:HGNC:6343]	1243459	1363681	1	5563	40.07
GO:0002244	hematopoietic progenitor cell differentiation	ensembl	protein_coding	MSTS01000052.1	ENSPCIG00000000738	C12orf29	chromosome 12 open reading frame 29 [Source:HGNC Symbol;Acc:HGNC:25322]	1806020	1828189	-1	1977	39.16
GO:0002244	hematopoietic progenitor cell differentiation	ensembl	protein_coding	MSTS01000052.1	ENSPCIG00000029148	PTPRQ	protein tyrosine phosphatase receptor type Q [Source:HGNC Symbol;Acc:HGNC:9679]	10437007	10708663	-1	6999	36.42
GO:0030889	negative regulation of B cell proliferation	ensembl	protein_coding	MSTS01000052.1	ENSPCIG00000026365	PAWR	pro-apoptotic WT1 regulator [Source:HGNC Symbol;Acc:HGNC:8614]	11520219	11660462	1	1532	38.93
GO:0050777	negative regulation of immune response	ensembl	protein_coding	MSTS01000053.1	ENSPCIG00000032110	COL3A1	collagen type III alpha 1 chain [Source:HGNC Symbol;Acc:HGNC:2201]	1431657	1495032	1	4329	34.65
GO:0071549	cellular response to dexamethasone stimulus	ensembl	protein_coding	MSTS01000053.1	ENSPCIG00000003035	MSTN	myostatin [Source:HGNC Symbol;Acc:HGNC:4223]	2757924	2763646	-1	1520	33.27
GO:0071346	cellular response to interferon-gamma	ensembl	protein_coding	MSTS01000053.1	ENSPCIG00000024022	STAT1	signal transducer and activator of transcription 1 [Source:HGNC Symbol;Acc:HGNC:11362]	3762652	3820308	-1	3135	37.75
GO:0042113	B cell activation	ensembl	protein_coding	MSTS01000053.1	ENSPCIG00000010636	HSPD1	heat shock protein family D (Hsp60) member 1 [Source:HGNC Symbol;Acc:HGNC:5261]	12455189	12466947	-1	1905	39.56
GO:0030097	hemopoiesis	ensembl	protein_coding	MSTS01000054.1	ENSPCIG00000018862	PICALM	phosphatidylinositol binding clathrin assembly protein [Source:HGNC Symbol;Acc:HGNC:15514]	4742057	4866038	-1	2152	35.21
GO:0004896	cytokine receptor activity	ensembl	protein_coding	MSTS01000054.1	ENSPCIG00000018913	FZD4	frizzled class receptor 4 [Source:HGNC Symbol;Acc:HGNC:4042]	5877956	5882891	-1	1611	44.77
GO:1903980	positive regulation of microglial cell activation	ensembl	protein_coding	MSTS01000054.1	ENSPCIG00000024375	CTSC	cathepsin C [Source:HGNC Symbol;Acc:HGNC:2528]	7245922	7287359	-1	1509	37.73
GO:0048538	thymus development	ensembl	protein_coding	MSTS01000054.1	ENSPCIG00000024368	TYR	tyrosinase [Source:HGNC Symbol;Acc:HGNC:12442]	8205146	8263933	1	1206	36.83
GO:0002286	T cell activation involved in immune response	ensembl	protein_coding	MSTS01000054.1	ENSPCIG00000007028	LCP1	lymphocyte cytosolic protein 1 [Source:HGNC Symbol;Acc:HGNC:6528]	9247506	9280036	-1	3591	38.7
GO:2000405	negative regulation of T cell migration	ensembl	protein_coding	MSTS01000054.1	ENSPCIG00000006904	LRCH1	leucine rich repeats and calponin homology domain containing 1 [Source:HGNC Symbol;Acc:HGNC:20309]	9640829	9890763	1	2208	37.46
GO:0043353	enucleate erythrocyte differentiation	ensembl	protein_coding	MSTS01000054.1	ENSPCIG00000029307	RB1	RB transcriptional corepressor 1 [Source:HGNC Symbol;Acc:HGNC:9884]	11758559	11924858	1	2812	35.68
GO:0045087	innate immune response	ensembl	protein_coding	MSTS01000054.1	ENSPCIG00000019431	TRIM13	tripartite motif containing 13 [Source:HGNC Symbol;Acc:HGNC:9976]	13565936	13622733	1	1563	38.95
GO:0045087	innate immune response	ensembl	protein_coding	MSTS01000055.1	ENSPCIG00000012476	FBXO9	F-box protein 9 [Source:HGNC Symbol;Acc:HGNC:13588]	2619410	2646671	-1	1876	37.24
GO:0045672	positive regulation of osteoclast differentiation	ensembl	protein_coding	MSTS01000055.1	ENSPCIG00000035772	IL17A	interleukin 17A [Source:HGNC Symbol;Acc:HGNC:5981]	3835490	3839777	-1	1361	39.93
GO:0002250	adaptive immune response	ensembl	protein_coding	MSTS01000055.1	ENSPCIG00000014371	TNFRSF21	TNF receptor superfamily member 21 [Source:HGNC Symbol;Acc:HGNC:13469]	9950672	10029240	1	1812	40.26
GO:0090026	positive regulation of monocyte chemotaxis	ensembl	protein_coding	MSTS01000055.1	ENSPCIG00000027677	PLA2G7	phospholipase A2 group VII [Source:HGNC Symbol;Acc:HGNC:9040]	10757480	10823273	1	1984	39.45
GO:0030217	T cell differentiation	ensembl	protein_coding	MSTS01000055.1	ENSPCIG00000024761	RUNX2	RUNX family transcription factor 2 [Source:HGNC Symbol;Acc:HGNC:10472]	12540986	12823733	-1	3309	37.46
GO:0060334	regulation of interferon-gamma-mediated signaling pathway	ensembl	protein_coding	MSTS01000055.1	ENSPCIG00000012868	HSP90AB1	heat shock protein 90 alpha family class B member 1 [Source:HGNC Symbol;Acc:HGNC:5258]	14121034	14125089	-1	2172	42.04
GO:2001205	negative regulation of osteoclast development	ensembl	protein_coding	MSTS01000056.1	ENSPCIG00000015204	FBXW7	F-box and WD repeat domain containing 7 [Source:HGNC Symbol;Acc:HGNC:16712]	6358432	6552914	-1	3304	35.31
GO:0033088	negative regulation of immature T cell proliferation in thymus	ensembl	protein_coding	MSTS01000056.1	ENSPCIG00000029673	TMEM131L	transmembrane 131 like [Source:HGNC Symbol;Acc:HGNC:29146]	7770775	7940767	1	4725	39.09
GO:0071346	cellular response to interferon-gamma	ensembl	protein_coding	MSTS01000056.1	ENSPCIG00000029660	TLR2	toll like receptor 2 [Source:HGNC Symbol;Acc:HGNC:11848]	7964460	7984482	1	2902	37.92
GO:0071425	hematopoietic stem cell proliferation	ensembl	protein_coding	MSTS01000056.1	ENSPCIG00000029657	SFRP2	secreted frizzled related protein 2 [Source:HGNC Symbol;Acc:HGNC:10777]	8040287	8056499	-1	2198	42.9
GO:0043152	induction of bacterial agglutination	ensembl	protein_coding	MSTS01000056.1	ENSPCIG00000029640	FGB	fibrinogen beta chain [Source:HGNC Symbol;Acc:HGNC:3662]	9006368	9022449	1	3360	36.15
GO:0043152	induction of bacterial agglutination	ensembl	protein_coding	MSTS01000056.1	ENSPCIG00000029637	FGA	fibrinogen alpha chain [Source:HGNC Symbol;Acc:HGNC:3661]	9034068	9044473	-1	3029	41.68
GO:0006958	complement activation	ensembl	protein_coding	MSTS01000057.1	ENSPCIG00000003078	C1R	complement C1r [Source:HGNC Symbol;Acc:HGNC:1246]	821642	834853	1	2109	42.54
GO:0006958	complement activation	ensembl	protein_coding	MSTS01000057.1	ENSPCIG00000002903	C1S	complement C1s [Source:HGNC Symbol;Acc:HGNC:1247]	876116	891175	-1	2517	40.62
GO:0050853	B cell receptor signaling pathway	ensembl	protein_coding	MSTS01000057.1	ENSPCIG00000002637	PTPN6	protein tyrosine phosphatase non-receptor type 6 [Source:HGNC Symbol;Acc:HGNC:9658]	964235	988762	-1	2178	44.81
GO:0006955	immune response	ensembl	protein_coding	MSTS01000057.1	ENSPCIG00000002019	CD4		1163161	1203713	-1	1939	40.86
GO:0050776	regulation of immune response	ensembl	protein_coding	MSTS01000057.1	ENSPCIG00000001968	PIANP	PILR alpha associated neural protein [Source:HGNC Symbol;Acc:HGNC:25338]	1341041	1348738	1	3333	48.82
GO:0045190	isotype switching	ensembl	protein_coding	MSTS01000057.1	ENSPCIG00000023974	AICDA	activation induced cytidine deaminase [Source:HGNC Symbol;Acc:HGNC:13203]	3990897	3999506	-1	1429	37.71
GO:0060216	definitive hemopoiesis	ensembl	protein_coding	MSTS01000057.1	ENSPCIG00000023975	MFAP5	microfibril associated protein 5 [Source:HGNC Symbol;Acc:HGNC:29673]	4037421	4058470	-1	930	39.01
GO:0019959	interleukin-8 binding	ensembl	protein_coding	MSTS01000057.1	ENSPCIG00000023983	A2M	alpha-2-macroglobulin [Source:HGNC Symbol;Acc:HGNC:7]	4293330	4445190	-1	5507	39.3
GO:0004876	complement component C3a receptor activity	ensembl	protein_coding	MSTS01000057.1	ENSPCIG00000020622	C3AR1	complement C3a receptor 1 [Source:HGNC Symbol;Acc:HGNC:1319]	4593449	4594957	-1	1509	44.53
GO:0036336	dendritic cell migration	ensembl	protein_coding	MSTS01000057.1	ENSPCIG00000020544	EPS8	epidermal growth factor receptor pathway substrate 8 [Source:HGNC Symbol;Acc:HGNC:3420]	5554136	5904046	-1	4537	36.82
GO:0051607	defense response to virus	ensembl	protein_coding	MSTS01000057.1	ENSPCIG00000022441	KCNJ8	potassium inwardly rectifying channel subfamily J member 8 [Source:HGNC Symbol;Acc:HGNC:6269]	11447225	11455659	-1	1478	35.7
GO:0051607	defense response to virus	ensembl	protein_coding	MSTS01000057.1	ENSPCIG00000022423	ABCC9	ATP binding cassette subfamily C member 9 [Source:HGNC Symbol;Acc:HGNC:60]	11511800	11647971	-1	3213	35.15
GO:2000562	negative regulation of CD4-positive	ensembl	protein_coding	MSTS01000058.1	ENSPCIG00000004991	VSIR	V-set immunoregulatory receptor [Source:HGNC Symbol;Acc:HGNC:30085]	393473	455205	1	2397	47.28
GO:0002218	activation of innate immune response	ensembl	protein_coding	MSTS01000058.1	ENSPCIG00000006359	SIN3A	SIN3 transcription regulator family member A [Source:HGNC Symbol;Acc:HGNC:19353]	2147251	2224320	1	3825	40.92
GO:0060907	positive regulation of macrophage cytokine production	ensembl	protein_coding	MSTS01000058.1	ENSPCIG00000005883	SEMA7A	semaphorin 7A (John Milton Hagen blood group) [Source:HGNC Symbol;Acc:HGNC:10741]	3514968	3580654	1	4101	47.41
GO:0042130	negative regulation of T cell proliferation	ensembl	protein_coding	MSTS01000058.1	ENSPCIG00000010959	CD276		5054451	5099064	-1	3262	47.22
GO:0008009	chemokine activity	ensembl	protein_coding	MSTS01000058.1	ENSPCIG00000013483	CXCL12	C-X-C motif chemokine ligand 12 [Source:HGNC Symbol;Acc:HGNC:10672]	7431339	7452718	-1	3594	41.69
GO:0002232	leukocyte chemotaxis involved in inflammatory response	ensembl	protein_coding	MSTS01000058.1	ENSPCIG00000022662	ALOX5	arachidonate 5-lipoxygenase [Source:HGNC Symbol;Acc:HGNC:435]	10469840	10545046	1	2665	42.92
GO:0006955	immune response	ensembl	protein_coding	MSTS01000058.1	ENSPCIG00000011599	BMPR1A	bone morphogenetic protein receptor type 1A [Source:HGNC Symbol;Acc:HGNC:1076]	14117285	14235721	1	4093	38.52
GO:0032814	regulation of natural killer cell activation	ensembl	protein_coding	MSTS01000059.1	ENSPCIG00000029768	DCAF15	DDB1 and CUL4 associated factor 15 [Source:HGNC Symbol;Acc:HGNC:25095]	375482	383961	-1	1990	50.75
GO:0002502	peptide antigen assembly with MHC class I protein complex	ensembl	protein_coding	MSTS01000059.1	ENSPCIG00000019290	CALR	calreticulin [Source:HGNC Symbol;Acc:HGNC:1455]	1357297	1361366	-1	1434	54.47
GO:0030218	erythrocyte differentiation	ensembl	protein_coding	MSTS01000059.1	ENSPCIG00000014087	DNASE2	deoxyribonuclease 2, lysosomal [Source:HGNC Symbol;Acc:HGNC:2960]	1464837	1483164	1	1338	46.92
GO:0031665	negative regulation of lipopolysaccharide-mediated signaling pathway	ensembl	protein_coding	MSTS01000059.1	ENSPCIG00000014122	PRDX2	peroxiredoxin 2 [Source:HGNC Symbol;Acc:HGNC:9353]	1554281	1556581	1	783	49.15
GO:0030316	osteoclast differentiation	ensembl	protein_coding	MSTS01000059.1	ENSPCIG00000014125	JUNB	JunB proto-oncogene, AP-1 transcription factor subunit [Source:HGNC Symbol;Acc:HGNC:6205]	1558595	1561282	-1	2597	58.56
GO:0042102	positive regulation of T cell proliferation	ensembl	protein_coding	MSTS01000059.1	ENSPCIG00000015878	DHPS		1661596	1664784	1	1326	52.46
GO:0004896	cytokine receptor activity	ensembl	protein_coding	MSTS01000059.1	ENSPCIG00000017743	EPOR	erythropoietin receptor [Source:HGNC Symbol;Acc:HGNC:3416]	1952274	1958135	1	1868	52.17
GO:1903979	negative regulation of microglial cell activation	ensembl	protein_coding	MSTS01000059.1	ENSPCIG00000017151	LDLR	low density lipoprotein receptor [Source:HGNC Symbol;Acc:HGNC:6547]	2238001	2274847	-1	4243	42.55
GO:0060334	regulation of interferon-gamma-mediated signaling pathway	ensembl	protein_coding	MSTS01000059.1	ENSPCIG00000018680	CDC37	cell division cycle 37 [Source:HGNC Symbol;Acc:HGNC:1735]	3265556	3271918	1	1830	51.83
GO:0051607	defense response to virus	ensembl	protein_coding	MSTS01000059.1	ENSPCIG00000018787	SHFL	shiftless antiviral inhibitor of ribosomal frameshifting [Source:HGNC Symbol;Acc:HGNC:25649]	3537209	3541237	-1	1912	53.88
GO:0001768	establishment of T cell polarity	ensembl	protein_coding	MSTS01000059.1	ENSPCIG00000019027	SCRIB	scribble planar cell polarity protein [Source:HGNC Symbol;Acc:HGNC:30377]	5637297	5704056	-1	4713	45.34
GO:0051607	defense response to virus	ensembl	protein_coding	MSTS01000059.1	ENSPCIG00000009102	EXOSC4	exosome component 4 [Source:HGNC Symbol;Acc:HGNC:18189]	6337407	6343674	1	738	46.67
GO:0030098	lymphocyte differentiation	ensembl	protein_coding	MSTS01000059.1	ENSPCIG00000031304		lymphocyte antigen 6D-like	10651018	10731767	1	2161	42.35
GO:0048538	thymus development	ensembl	protein_coding	MSTS01000060.1	ENSPCIG00000000853	TGFBR1	transforming growth factor beta receptor 1 [Source:HGNC Symbol;Acc:HGNC:11772]	5096869	5167640	1	3768	37.52
GO:0043303	mast cell degranulation	ensembl	protein_coding	MSTS01000060.1	ENSPCIG00000025397	NR4A3	nuclear receptor subfamily 4 group A member 3 [Source:HGNC Symbol;Acc:HGNC:7982]	6242239	6273699	1	2899	37.68
GO:0045087	innate immune response	ensembl	protein_coding	MSTS01000060.1	ENSPCIG00000028007	TRIM14	tripartite motif containing 14 [Source:HGNC Symbol;Acc:HGNC:16283]	7384127	7418168	-1	1995	39.32
GO:0071549	cellular response to dexamethasone stimulus	ensembl	protein_coding	MSTS01000060.1	ENSPCIG00000012125	TFAP4	transcription factor AP-4 [Source:HGNC Symbol;Acc:HGNC:11745]	11744810	11767167	1	1949	46.12
GO:0002283	neutrophil activation involved in immune response	ensembl	protein_coding	MSTS01000060.1	ENSPCIG00000010574	DNASE1	deoxyribonuclease 1 [Source:HGNC Symbol;Acc:HGNC:2956]	12508161	12526078	-1	1271	40.65
GO:0042110	T cell activation	ensembl	protein_coding	MSTS01000060.1	ENSPCIG00000010585	NLRC3	NLR family CARD domain containing 3 [Source:HGNC Symbol;Acc:HGNC:29889]	12654183	12714030	1	3090	42.97
GO:0002250	adaptive immune response	ensembl	protein_coding	MSTS01000061.1	ENSPCIG00000011462	TNFRSF11A	TNF receptor superfamily member 11a [Source:HGNC Symbol;Acc:HGNC:11908]	6141868	6256979	1	2223	39.02
GO:0002667	regulation of T cell anergy	ensembl	protein_coding	MSTS01000061.1	ENSPCIG00000011452	PHLPP1	PH domain and leucine rich repeat protein phosphatase 1 [Source:HGNC Symbol;Acc:HGNC:20610]	6689915	6966902	1	5124	37.95
GO:0045123	cellular extravasation	ensembl	protein_coding	MSTS01000062.1	ENSPCIG00000015407	JAM2	junctional adhesion molecule 2 [Source:HGNC Symbol;Acc:HGNC:14686]	347308	437653	1	999	37.08
GO:0002265	astrocyte activation involved in immune response	ensembl	protein_coding	MSTS01000062.1	ENSPCIG00000025727	APP	amyloid beta precursor protein [Source:HGNC Symbol;Acc:HGNC:620]	1443592	1614675	-1	3152	36.99
GO:0030097	hemopoiesis	ensembl	protein_coding	MSTS01000062.1	ENSPCIG00000008933	RUNX1	RUNX family transcription factor 1 [Source:HGNC Symbol;Acc:HGNC:10471]	6415353	6749540	1	1854	36.56
GO:1903980	positive regulation of microglial cell activation	ensembl	protein_coding	MSTS01000063.1	ENSPCIG00000000259	MMP8	matrix metallopeptidase 8 [Source:HGNC Symbol;Acc:HGNC:7175]	5071653	5085873	-1	2552	38.32
GO:0034165	positive regulation of toll-like receptor 9 signaling pathway	ensembl	protein_coding	MSTS01000064.1	ENSPCIG00000010419	RTN4	reticulon 4 [Source:HGNC Symbol;Acc:HGNC:14085]	6375006	6449622	1	3630	36.66
GO:0016493	C-C chemokine receptor activity	ensembl	protein_coding	MSTS01000064.1	ENSPCIG00000008642	GPR75	G protein-coupled receptor 75 [Source:HGNC Symbol;Acc:HGNC:4526]	7737041	7738654	1	1614	46.72
GO:0045579	positive regulation of B cell differentiation	ensembl	protein_coding	MSTS01000065.1	ENSPCIG00000026560	XBP1	X-box binding protein 1 [Source:HGNC Symbol;Acc:HGNC:12801]	4652685	4656721	-1	816	52.44
GO:0032815	negative regulation of natural killer cell activation	ensembl	protein_coding	MSTS01000065.1	ENSPCIG00000006194	RHBDD3	rhomboid domain containing 3 [Source:HGNC Symbol;Acc:HGNC:1308]	5194459	5210737	-1	2314	47.28
GO:0030224	monocyte differentiation	ensembl	protein_coding	MSTS01000065.1	ENSPCIG00000003063	THOC5	THO complex 5 [Source:HGNC Symbol;Acc:HGNC:19074]	5427617	5453687	-1	2028	51.55
GO:0006955	immune response	ensembl	protein_coding	MSTS01000065.1	ENSPCIG00000030876	LIF	LIF interleukin 6 family cytokine [Source:HGNC Symbol;Acc:HGNC:6596]	6329785	6360164	-1	4094	53.65
GO:0006955	immune response	ensembl	protein_coding	MSTS01000065.1	ENSPCIG00000034501	OSMR		6371273	6378732	-1	1559	52.98
GO:0030217	T cell differentiation	ensembl	protein_coding	MSTS01000065.1	ENSPCIG00000033378	PATZ1	POZ/BTB and AT hook containing zinc finger 1 [Source:HGNC Symbol;Acc:HGNC:13071]	7839108	7865760	-1	3933	55.73
GO:0039536	negative regulation of RIG-I signaling pathway	ensembl	protein_coding	MSTS01000065.1	ENSPCIG00000025484	UFD1	ubiquitin recognition factor in ER associated degradation 1 [Source:HGNC Symbol;Acc:HGNC:12520]	9692886	9718387	-1	1869	53.25
GO:0048538	thymus development	ensembl	protein_coding	MSTS01000065.1	ENSPCIG00000025495	TBX1	T-box transcription factor 1 [Source:HGNC Symbol;Acc:HGNC:11592]	10145495	10167620	1	1479	55.62
GO:0035685	helper T cell diapedesis	ensembl	protein_coding	MSTS01000065.1	ENSPCIG00000036624	CRKL	CRK like proto-oncogene, adaptor protein [Source:HGNC Symbol;Acc:HGNC:2363]	12658324	12693716	-1	5256	50.16
GO:0050853	B cell receptor signaling pathway	ensembl	protein_coding	MSTS01000065.1	ENSPCIG00000026450	MAPK1	mitogen-activated protein kinase 1 [Source:HGNC Symbol;Acc:HGNC:6871]	13313585	13392648	1	1062	46.63
GO:0034101	erythrocyte homeostasis	ensembl	protein_coding	MSTS01000066.1	ENSPCIG00000000115	RPS17	ribosomal protein S17 [Source:HGNC Symbol;Acc:HGNC:10397]	3892111	3899908	1	408	46.7
GO:0045830	positive regulation of isotype switching	ensembl	protein_coding	MSTS01000066.1	ENSPCIG00000028413	SHLD2	shieldin complex subunit 2 [Source:HGNC Symbol;Acc:HGNC:28773]	7690084	7777574	-1	3624	38.29
GO:0030183	B cell differentiation	ensembl	protein_coding	MSTS01000066.1	ENSPCIG00000032194	NKX2-3	NK2 homeobox 3 [Source:HGNC Symbol;Acc:HGNC:7836]	8483462	8485928	-1	1008	57.28
GO:0051384	response to glucocorticoid	ensembl	protein_coding	MSTS01000066.1	ENSPCIG00000028267	GOT1	glutamic-oxaloacetic transaminase 1 [Source:HGNC Symbol;Acc:HGNC:4432]	8628434	8655291	1	1383	40.47
GO:0034134	toll-like receptor 2 signaling pathway	ensembl	protein_coding	MSTS01000066.1	ENSPCIG00000000954	PIK3AP1	phosphoinositide-3-kinase adaptor protein 1 [Source:HGNC Symbol;Acc:HGNC:30034]	11441910	11555618	1	2337	40.38
GO:0002218	activation of innate immune response	ensembl	protein_coding	MSTS01000067.1	ENSPCIG00000021432	HMGB1	high mobility group box 1 [Source:HGNC Symbol;Acc:HGNC:4983]	5412352	5417620	1	2292	38.6
GO:0030097	hemopoiesis	ensembl	protein_coding	MSTS01000067.1	ENSPCIG00000022190	FLT3	fms related tyrosine kinase 3 [Source:HGNC Symbol;Acc:HGNC:3765]	8051770	8125227	1	3345	38.1
GO:0016493	C-C chemokine receptor activity	ensembl	protein_coding	MSTS01000068.1	ENSPCIG00000034639	CCR7	C-C motif chemokine receptor 7 [Source:HGNC Symbol;Acc:HGNC:1608]	833453	850925	1	2731	45.76
GO:0002244	hematopoietic progenitor cell differentiation	ensembl	protein_coding	MSTS01000068.1	ENSPCIG00000025715	TOP2A	DNA topoisomerase II alpha [Source:HGNC Symbol;Acc:HGNC:11989]	1057684	1082823	1	5819	35.91
GO:0030853	negative regulation of granulocyte differentiation	ensembl	protein_coding	MSTS01000068.1	ENSPCIG00000025697	RARA	retinoic acid receptor alpha [Source:HGNC Symbol;Acc:HGNC:9864]	1131020	1186500	-1	1866	50.35
GO:1903979	negative regulation of microglial cell activation	ensembl	protein_coding	MSTS01000068.1	ENSPCIG00000025674	NR1D1	nuclear receptor subfamily 1 group D member 1 [Source:HGNC Symbol;Acc:HGNC:7962]	1345481	1353945	1	2129	52.77
GO:0030218	erythrocyte differentiation	ensembl	protein_coding	MSTS01000068.1	ENSPCIG00000036383	THRA	thyroid hormone receptor alpha [Source:HGNC Symbol;Acc:HGNC:11796]	1356696	1366277	-1	1541	48.91
GO:0006955	immune response	ensembl	protein_coding	MSTS01000068.1	ENSPCIG00000024500	CSF3	colony stimulating factor 3 [Source:HGNC Symbol;Acc:HGNC:2438]	1438189	1440131	-1	585	50.13
GO:0045577	regulation of B cell differentiation	ensembl	protein_coding	MSTS01000068.1	ENSPCIG00000000472	IKZF3	IKAROS family zinc finger 3 [Source:HGNC Symbol;Acc:HGNC:13178]	1628492	1709374	1	1677	38.05
GO:0033088	negative regulation of immature T cell proliferation in thymus	ensembl	protein_coding	MSTS01000068.1	ENSPCIG00000000366	ERBB2	erb-b2 receptor tyrosine kinase 2 [Source:HGNC Symbol;Acc:HGNC:3430]	1775007	1823975	-1	3174	46
GO:0035162	embryonic hemopoiesis	ensembl	protein_coding	MSTS01000068.1	ENSPCIG00000028460	MED1	mediator complex subunit 1 [Source:HGNC Symbol;Acc:HGNC:9234]	2059431	2095724	1	5244	38.9
GO:0030218	erythrocyte differentiation	ensembl	protein_coding	MSTS01000068.1	ENSPCIG00000000720	NFE2L1	nuclear factor, erythroid 2 like 1 [Source:HGNC Symbol;Acc:HGNC:7781]	3970487	3980099	1	2928	50.58
GO:0002821	positive regulation of adaptive immune response	ensembl	protein_coding	MSTS01000068.1	ENSPCIG00000000339	SKAP1	src kinase associated phosphoprotein 1 [Source:HGNC Symbol;Acc:HGNC:15605]	4089923	4459978	-1	1086	40.28
GO:0060216	definitive hemopoiesis	ensembl	protein_coding	MSTS01000068.1	ENSPCIG00000000217	HOXB3	homeobox B3 [Source:HGNC Symbol;Acc:HGNC:5114]	4598346	4624677	-1	891	45.95
GO:0048539	bone marrow development	ensembl	protein_coding	MSTS01000068.1	ENSPCIG00000000195	HOXB4	homeobox B4 [Source:HGNC Symbol;Acc:HGNC:5115]	4627598	4630167	-1	1710	53
GO:0034101	erythrocyte homeostasis	ensembl	protein_coding	MSTS01000068.1	ENSPCIG00000000076	HOXB6	homeobox B6 [Source:HGNC Symbol;Acc:HGNC:5117]	4649207	4651779	-1	1413	52.58
GO:0030099	myeloid cell differentiation	ensembl	protein_coding	MSTS01000068.1	ENSPCIG00000000064	HOXB7	homeobox B7 [Source:HGNC Symbol;Acc:HGNC:5118]	4662793	4666379	-1	1042	50.1
GO:0034341	response to interferon-gamma	ensembl	protein_coding	MSTS01000068.1	ENSPCIG00000010432	CALCOCO2	calcium binding and coiled-coil domain 2 [Source:HGNC Symbol;Acc:HGNC:29912]	4895343	4914760	1	2253	41.29
GO:0045917	positive regulation of complement activation	ensembl	protein_coding	MSTS01000068.1	ENSPCIG00000013104	PHB	prohibitin [Source:HGNC Symbol;Acc:HGNC:8912]	5604198	5615470	-1	1054	43.77
GO:0001779	natural killer cell differentiation	ensembl	protein_coding	MSTS01000068.1	ENSPCIG00000013089	KAT7	lysine acetyltransferase 7 [Source:HGNC Symbol;Acc:HGNC:17016]	6142724	6173368	1	2698	40.69
GO:0048821	erythrocyte development	ensembl	protein_coding	MSTS01000068.1	ENSPCIG00000020217	SLC4A1	solute carrier family 4 member 1 (Diego blood group) [Source:HGNC Symbol;Acc:HGNC:11027]	7291636	7308829	-1	2742	48.54
GO:1902564	negative regulation of neutrophil activation	ensembl	protein_coding	MSTS01000068.1	ENSPCIG00000020198	GRN	granulin precursor [Source:HGNC Symbol;Acc:HGNC:4601]	7426546	7434159	1	2202	54.43
GO:0002218	activation of innate immune response	ensembl	protein_coding	MSTS01000068.1	ENSPCIG00000015058	HEXIM1	HEXIM P-TEFb complex subunit 1 [Source:HGNC Symbol;Acc:HGNC:24953]	8388400	8389473	1	1074	57.64
GO:0051607	defense response to virus	ensembl	protein_coding	MSTS01000068.1	ENSPCIG00000015117	MAP3K14	mitogen-activated protein kinase kinase kinase 14 [Source:HGNC Symbol;Acc:HGNC:6853]	8509523	8553758	-1	3465	43.03
GO:2000406	positive regulation of T cell migration	ensembl	protein_coding	MSTS01000068.1	ENSPCIG00000012795	ITGB3		10638701	10717348	1	2462	42.61
GO:0050853	B cell receptor signaling pathway	ensembl	protein_coding	MSTS01000068.1	ENSPCIG00000009081	CD79B	CD79b molecule [Source:HGNC Symbol;Acc:HGNC:1699]	13138873	13147800	-1	696	43.16
GO:0002437	inflammatory response to antigenic stimulus	ensembl	protein_coding	MSTS01000069.1	ENSPCIG00000007107	HMGB2	high mobility group box 2 [Source:HGNC Symbol;Acc:HGNC:5000]	6202608	6204338	-1	1045	40.15
GO:0048538	thymus development	ensembl	protein_coding	MSTS01000069.1	ENSPCIG00000007105	HAND2	heart and neural crest derivatives expressed 2 [Source:HGNC Symbol;Acc:HGNC:4808]	6483411	6486597	-1	1373	46.03
GO:0060754	positive regulation of mast cell chemotaxis	ensembl	protein_coding	MSTS01000069.1	ENSPCIG00000006671	VEGFC	vascular endothelial growth factor C [Source:HGNC Symbol;Acc:HGNC:12682]	10711925	10870193	-1	1968	36.39
GO:0002244	hematopoietic progenitor cell differentiation	ensembl	protein_coding	MSTS01000070.1	ENSPCIG00000013394	ZFAT	zinc finger and AT-hook domain containing [Source:HGNC Symbol;Acc:HGNC:19899]	2139983	2415180	1	4294	38.27
GO:0045576	mast cell activation	ensembl	protein_coding	MSTS01000070.1	ENSPCIG00000024903	NDRG1	N-myc downstream regulated 1 [Source:HGNC Symbol;Acc:HGNC:7679]	4095496	4176162	1	2372	43.54
GO:0030316	osteoclast differentiation	ensembl	protein_coding	MSTS01000070.1	ENSPCIG00000024902	CCN4	cellular communication network factor 4 [Source:HGNC Symbol;Acc:HGNC:12769]	4185240	4228690	-1	3554	42.47
GO:0002232	leukocyte chemotaxis involved in inflammatory response	ensembl	protein_coding	MSTS01000071.1	ENSPCIG00000017862	PTN	pleiotrophin [Source:HGNC Symbol;Acc:HGNC:9630]	1719264	1842632	-1	1088	38.45
GO:0046632	alpha-beta T cell differentiation	ensembl	protein_coding	MSTS01000071.1	ENSPCIG00000016351	BRAF	B-Raf proto-oncogene, serine/threonine kinase [Source:HGNC Symbol;Acc:HGNC:1097]	5380465	5544443	-1	2505	37.4
GO:0050798	activated T cell proliferation	ensembl	protein_coding	MSTS01000071.1	ENSPCIG00000015601	EPHB6	EPH receptor B6 [Source:HGNC Symbol;Acc:HGNC:3396]	7672380	7696763	1	3755	45.76
GO:0071346	cellular response to interferon-gamma	ensembl	protein_coding	MSTS01000071.1	ENSPCIG00000014439	ZYX	zyxin [Source:HGNC Symbol;Acc:HGNC:13200]	8378874	8387568	1	1844	49.33
GO:0010934	macrophage cytokine production	ensembl	protein_coding	MSTS01000072.1	ENSPCIG00000014645	SIRT1	sirtuin 1 [Source:HGNC Symbol;Acc:HGNC:14929]	350810	380503	-1	2384	42.56
GO:0030097	hemopoiesis	ensembl	protein_coding	MSTS01000072.1	ENSPCIG00000025606	RTKN2	rhotekin 2 [Source:HGNC Symbol;Acc:HGNC:19364]	6146218	6222412	1	2617	39.76
GO:1903236	regulation of leukocyte tethering or rolling	ensembl	protein_coding	MSTS01000073.1	ENSPCIG00000023261	FUT9	fucosyltransferase 9 [Source:HGNC Symbol;Acc:HGNC:4020]	10700834	10777997	-1	1131	38.16
GO:0051607	defense response to virus	ensembl	protein_coding	MSTS01000074.1	ENSPCIG00000000729	SERINC5	serine incorporator 5 [Source:HGNC Symbol;Acc:HGNC:18825]	2225341	2334497	1	1802	40.26
GO:0090023	positive regulation of neutrophil chemotaxis	ensembl	protein_coding	MSTS01000074.1	ENSPCIG00000000721	THBS4	thrombospondin 4 [Source:HGNC Symbol;Acc:HGNC:11788]	2376859	2434991	-1	3388	41.85
GO:0002244	hematopoietic progenitor cell differentiation	ensembl	protein_coding	MSTS01000074.1	ENSPCIG00000000393	TENT2	terminal nucleotidyltransferase 2 [Source:HGNC Symbol;Acc:HGNC:26776]	2839448	2909611	-1	1558	34.11
GO:0051607	defense response to virus	ensembl	protein_coding	MSTS01000074.1	ENSPCIG00000002046	F2RL1	F2R like trypsin receptor 1 [Source:HGNC Symbol;Acc:HGNC:3538]	6172193	6188791	-1	2957	38.96
GO:0050852	T cell receptor signaling pathway	ensembl	protein_coding	MSTS01000075.1	ENSPCIG00000026032	PLCG1	phospholipase C gamma 1 [Source:HGNC Symbol;Acc:HGNC:9065]	286690	351312	1	4402	48
GO:0051607	defense response to virus	ensembl	protein_coding	MSTS01000075.1	ENSPCIG00000014631	SAMHD1	SAM and HD domain containing deoxynucleoside triphosphate triphosphohydrolase 1 [Source:HGNC Symbol;Acc:HGNC:15925]	3408023	3486426	1	2043	41
GO:0042110	T cell activation	ensembl	protein_coding	MSTS01000075.1	ENSPCIG00000014622	SLA2	Src like adaptor 2 [Source:HGNC Symbol;Acc:HGNC:17329]	3722898	3762836	1	1830	41.66
GO:0061844	antimicrobial humoral immune response mediated by antimicrobial peptide	ensembl	protein_coding	MSTS01000075.1	ENSPCIG00000027957	ROMO1	reactive oxygen species modulator 1 [Source:HGNC Symbol;Acc:HGNC:16185]	4546712	4547239	-1	240	66.29
GO:0045652	regulation of megakaryocyte differentiation	ensembl	protein_coding	MSTS01000075.1	ENSPCIG00000027974	EIF6	eukaryotic translation initiation factor 6 [Source:HGNC Symbol;Acc:HGNC:6159]	4948383	4954527	1	2767	45.96
GO:0030099	myeloid cell differentiation	ensembl	protein_coding	MSTS01000075.1	ENSPCIG00000028150	NCOA6	nuclear receptor coactivator 6 [Source:HGNC Symbol;Acc:HGNC:15936]	5410520	5467865	1	6847	38.8
GO:0046642	negative regulation of alpha-beta T cell proliferation	ensembl	protein_coding	MSTS01000075.1	ENSPCIG00000028155	ITCH	itchy E3 ubiquitin protein ligase [Source:HGNC Symbol;Acc:HGNC:13890]	5656234	5754378	-1	2748	36.15
GO:0042605	peptide antigen binding	ensembl	protein_coding	MSTS01000075.1	ENSPCIG00000003902	MAML1	mastermind like transcriptional coactivator 1 [Source:HGNC Symbol;Acc:HGNC:13632]	7608717	7651002	1	2985	40.99
GO:0046632	alpha-beta T cell differentiation	ensembl	protein_coding	MSTS01000075.1	ENSPCIG00000002440	PRR7	proline rich 7, synaptic [Source:HGNC Symbol;Acc:HGNC:28130]	9864995	9870144	1	1750	58.33
GO:0051607	defense response to virus	ensembl	protein_coding	MSTS01000075.1	ENSPCIG00000002296	DDX41	DEAD-box helicase 41 [Source:HGNC Symbol;Acc:HGNC:18674]	9967125	9979152	-1	1949	49.8
GO:0006955	immune response	ensembl	protein_coding	MSTS01000076.1	ENSPCIG00000025979	SCAP	SREBF chaperone [Source:HGNC Symbol;Acc:HGNC:30634]	2821826	2927786	1	4293	39.02
GO:0030220	platelet formation	ensembl	protein_coding	MSTS01000076.1	ENSPCIG00000025947	NBEAL2	neurobeachin like 2 [Source:HGNC Symbol;Acc:HGNC:31928]	3499158	3598956	-1	8076	45.35
GO:0030097	hemopoiesis	ensembl	protein_coding	MSTS01000076.1	ENSPCIG00000021855	WNT3A	Wnt family member 3A [Source:HGNC Symbol;Acc:HGNC:15983]	5065408	5159941	1	1210	44.99
GO:0019957	C-C chemokine binding	ensembl	protein_coding	MSTS01000076.1	ENSPCIG00000017081	ACKR2	atypical chemokine receptor 2 [Source:HGNC Symbol;Acc:HGNC:1565]	6389348	6454004	-1	1284	41.02
GO:0071346	cellular response to interferon-gamma	ensembl	protein_coding	MSTS01000076.1	ENSPCIG00000022377	SLC26A6	solute carrier family 26 member 6 [Source:HGNC Symbol;Acc:HGNC:14472]	7372506	7409875	-1	3119	45.49
GO:0071425	hematopoietic stem cell proliferation	ensembl	protein_coding	MSTS01000076.1	ENSPCIG00000022175	ARIH2	ariadne RBR E3 ubiquitin protein ligase 2 [Source:HGNC Symbol;Acc:HGNC:690]	7858896	7910841	1	1470	38.13
GO:0045646	regulation of erythrocyte differentiation	ensembl	protein_coding	MSTS01000076.1	ENSPCIG00000034973	P4HTM	prolyl 4-hydroxylase, transmembrane [Source:HGNC Symbol;Acc:HGNC:28858]	7918552	7951914	1	4047	45.37
GO:0002862	negative regulation of inflammatory response to antigenic stimulus	ensembl	protein_coding	MSTS01000076.1	ENSPCIG00000011881	GPX1	glutathione peroxidase 1 [Source:HGNC Symbol;Acc:HGNC:4553]	8492957	8499143	-1	396	44.11
GO:0045671	negative regulation of osteoclast differentiation	ensembl	protein_coding	MSTS01000076.1	ENSPCIG00000033201	TCTA	T cell leukemia translocation altered [Source:HGNC Symbol;Acc:HGNC:11692]	8584788	8591381	1	327	45.44
GO:0010758	regulation of macrophage chemotaxis	ensembl	protein_coding	MSTS01000076.1	ENSPCIG00000021592	MST1	macrophage stimulating 1 [Source:HGNC Symbol;Acc:HGNC:7380]	9136091	9154805	-1	2118	48.04
GO:0051607	defense response to virus	ensembl	protein_coding	MSTS01000076.1	ENSPCIG00000023116	HYAL2	hyaluronidase 2 [Source:HGNC Symbol;Acc:HGNC:5321]	10337260	10343385	-1	2541	56.15
GO:0001779	natural killer cell differentiation	ensembl	protein_coding	MSTS01000076.1	ENSPCIG00000023118	TUSC2	tumor suppressor 2, mitochondrial calcium regulator [Source:HGNC Symbol;Acc:HGNC:17034]	10350215	10358535	-1	870	46.09
GO:0002224	toll-like receptor signaling pathway	ensembl	protein_coding	MSTS01000076.1	ENSPCIG00000023145	MAPKAPK3	MAPK activated protein kinase 3 [Source:HGNC Symbol;Acc:HGNC:6888]	11239134	11335061	1	1317	43.39
GO:0030183	B cell differentiation	ensembl	protein_coding	MSTS01000076.1	ENSPCIG00000023152	DCAF1	DDB1 and CUL4 associated factor 1 [Source:HGNC Symbol;Acc:HGNC:30911]	11956588	12021208	-1	5934	37.98
GO:0045829	negative regulation of isotype switching	ensembl	protein_coding	MSTS01000076.1	ENSPCIG00000018149	PARP3	poly(ADP-ribose) polymerase family member 3 [Source:HGNC Symbol;Acc:HGNC:273]	12373233	12390837	1	1769	47.2
GO:0006959	humoral immune response	ensembl	protein_coding	MSTS01000077.1	ENSPCIG00000005980	TFEB	transcription factor EB [Source:HGNC Symbol;Acc:HGNC:11753]	84905	129646	1	2722	46.9
GO:0030316	osteoclast differentiation	ensembl	protein_coding	MSTS01000077.1	ENSPCIG00000022253	GLO1	glyoxalase I [Source:HGNC Symbol;Acc:HGNC:4323]	5106047	5130565	1	2981	38.76
GO:1902033	regulation of hematopoietic stem cell proliferation	ensembl	protein_coding	MSTS01000077.1	ENSPCIG00000012664	PIM1	Pim-1 proto-oncogene, serine/threonine kinase [Source:HGNC Symbol;Acc:HGNC:8986]	6990827	6995615	-1	939	46.71
GO:0030890	positive regulation of B cell proliferation	ensembl	protein_coding	MSTS01000077.1	ENSPCIG00000021337	CDKN1A	cyclin dependent kinase inhibitor 1A [Source:HGNC Symbol;Acc:HGNC:1784]	7731784	7744693	-1	1391	49.42
GO:0031663	lipopolysaccharide-mediated signaling pathway	ensembl	protein_coding	MSTS01000077.1	ENSPCIG00000021301	MAPK14	mitogen-activated protein kinase 14 [Source:HGNC Symbol;Acc:HGNC:6876]	8531371	8627414	-1	2578	38.45
GO:0050687	negative regulation of defense response to virus	ensembl	protein_coding	MSTS01000077.1	ENSPCIG00000006371	ILRUN	inflammation and lipid regulator with UBA-like and NBR1-like domains [Source:HGNC Symbol;Acc:HGNC:21215]	10366365	10464210	1	1424	38.03
GO:0001782	B cell homeostasis	ensembl	protein_coding	MSTS01000077.1	ENSPCIG00000035728	BAK1	BCL2 antagonist/killer 1 [Source:HGNC Symbol;Acc:HGNC:949]	12283939	12299953	1	2682	46.99
GO:0019885	antigen processing and presentation of endogenous peptide antigen via MHC class I	ensembl	protein_coding	MSTS01000077.1	ENSPCIG00000030117	ZBTB22	zinc finger and BTB domain containing 22 [Source:HGNC Symbol;Acc:HGNC:13085]	12474190	12482188	1	1287	51.88
GO:0002244	hematopoietic progenitor cell differentiation	ensembl	protein_coding	MSTS01000078.1	ENSPCIG00000006647	DHTKD1	dehydrogenase E1 and transketolase domain containing 1 [Source:HGNC Symbol;Acc:HGNC:23537]	3267272	3343234	1	5364	38.12
GO:0090023	positive regulation of neutrophil chemotaxis	ensembl	protein_coding	MSTS01000078.1	ENSPCIG00000006626	CAMK1D	calcium/calmodulin dependent protein kinase ID [Source:HGNC Symbol;Acc:HGNC:19341]	3662779	4142786	1	1179	39.04
GO:0030183	B cell differentiation	ensembl	protein_coding	MSTS01000078.1	ENSPCIG00000024394	DCLRE1C	DNA cross-link repair 1C [Source:HGNC Symbol;Acc:HGNC:17642]	6653016	6688412	-1	2079	37.22
GO:0010760	negative regulation of macrophage chemotaxis	ensembl	protein_coding	MSTS01000079.1	ENSPCIG00000012621	STAP1	signal transducing adaptor family member 1 [Source:HGNC Symbol;Acc:HGNC:24133]	1112387	1165481	-1	1752	37.55
GO:2000321	positive regulation of T-helper 17 cell differentiation	ensembl	protein_coding	MSTS01000080.1	ENSPCIG00000016061	NFKBIZ	NFKB inhibitor zeta [Source:HGNC Symbol;Acc:HGNC:29805]	1975815	1986242	1	3538	40.43
GO:0008228	opsonization	ensembl	protein_coding	MSTS01000080.1	ENSPCIG00000011834	CD47	CD47 molecule [Source:HGNC Symbol;Acc:HGNC:1682]	9762334	9830018	-1	966	36.75
GO:0045654	positive regulation of megakaryocyte differentiation	ensembl	protein_coding	MSTS01000081.1	ENSPCIG00000029348	SCIN	scinderin [Source:HGNC Symbol;Acc:HGNC:21695]	5630434	5686371	1	2840	49.75
GO:0090026	positive regulation of monocyte chemotaxis	ensembl	protein_coding	MSTS01000083.1	ENSPCIG00000012018	LGMN	legumain [Source:HGNC Symbol;Acc:HGNC:9472]	760647	784551	-1	1407	38.34
GO:0002378	immunoglobulin biosynthetic process	ensembl	protein_coding	MSTS01000084.1	ENSPCIG00000011616	GALNT2	polypeptide N-acetylgalactosaminyltransferase 2 [Source:HGNC Symbol;Acc:HGNC:4124]	1200775	1454469	-1	2841	39.51
GO:0019882	antigen processing and presentation	ensembl	protein_coding	MSTS01000084.1	ENSPCIG00000030059	RAB4A	RAB4A, member RAS oncogene family [Source:HGNC Symbol;Acc:HGNC:9781]	2391448	2438261	-1	1172	37.7
GO:0002327	immature B cell differentiation	ensembl	protein_coding	MSTS01000084.1	ENSPCIG00000029728	IRF2BP2	interferon regulatory factor 2 binding protein 2 [Source:HGNC Symbol;Acc:HGNC:21729]	7212046	7215167	-1	2438	54.8
GO:0042267	natural killer cell mediated cytotoxicity	ensembl	protein_coding	MSTS01000084.1	ENSPCIG00000003740	LYST	lysosomal trafficking regulator [Source:HGNC Symbol;Acc:HGNC:1968]	8578575	8707491	-1	7743	35.64
GO:0002922	positive regulation of humoral immune response	ensembl	protein_coding	MSTS01000084.1	ENSPCIG00000020486	ZP4	zona pellucida glycoprotein 4 [Source:HGNC Symbol;Acc:HGNC:15770]	10962692	10968879	-1	1581	40.47
GO:0051384	response to glucocorticoid	ensembl	protein_coding	MSTS01000087.1	ENSPCIG00000036706	GPR83	G protein-coupled receptor 83 [Source:HGNC Symbol;Acc:HGNC:4523]	2627862	2646558	1	4109	41.04
GO:0002682	regulation of immune system process	ensembl	protein_coding	MSTS01000087.1	ENSPCIG00000018967	SIAE	sialic acid acetylesterase [Source:HGNC Symbol;Acc:HGNC:18187]	8831497	8872712	-1	1551	38.38
GO:0034137	positive regulation of toll-like receptor 2 signaling pathway	ensembl	protein_coding	MSTS01000087.1	ENSPCIG00000010205	TIRAP	TIR domain containing adaptor protein [Source:HGNC Symbol;Acc:HGNC:17192]	11210797	11213573	1	873	46.56
GO:0039536	negative regulation of RIG-I signaling pathway	ensembl	protein_coding	MSTS01000088.1	ENSPCIG00000029604	NPLOC4	NPL4 homolog, ubiquitin recognition factor [Source:HGNC Symbol;Acc:HGNC:18261]	4660625	4767264	-1	2685	39.44
GO:0030224	monocyte differentiation	ensembl	protein_coding	MSTS01000088.1	ENSPCIG00000023890	FASN	fatty acid synthase [Source:HGNC Symbol;Acc:HGNC:3594]	5845935	5897398	-1	7553	47.88
GO:0002250	adaptive immune response	ensembl	protein_coding	MSTS01000088.1	ENSPCIG00000028075	CD7		6464814	6537348	-1	1814	37.84
GO:0050904	diapedesis	ensembl	protein_coding	MSTS01000088.1	ENSPCIG00000014423	PECAM1	platelet and endothelial cell adhesion molecule 1 [Source:HGNC Symbol;Acc:HGNC:8823]	6587762	6709211	-1	2989	39.22
GO:0031666	positive regulation of lipopolysaccharide-mediated signaling pathway	ensembl	protein_coding	MSTS01000088.1	ENSPCIG00000030859	PRKCA	protein kinase C alpha [Source:HGNC Symbol;Acc:HGNC:9393]	8600077	9056665	-1	5699	36.54
GO:0046007	negative regulation of activated T cell proliferation	ensembl	protein_coding	MSTS01000088.1	ENSPCIG00000007013	PRKAR1A	protein kinase cAMP-dependent type I regulatory subunit alpha [Source:HGNC Symbol;Acc:HGNC:9388]	10840160	10856731	1	1152	37.15
GO:0051607	defense response to virus	ensembl	protein_coding	MSTS01000089.1	ENSPCIG00000025410	MAVS		3986723	4020350	-1	2836	49.81
GO:0002281	macrophage activation involved in immune response	ensembl	protein_coding	MSTS01000089.1	ENSPCIG00000013799	DYSF	dysferlin [Source:HGNC Symbol;Acc:HGNC:3097]	5341864	5597713	1	6297	48.14
GO:0001768	establishment of T cell polarity	ensembl	protein_coding	MSTS01000089.1	ENSPCIG00000017628	CYP26B1	cytochrome P450 family 26 subfamily B member 1 [Source:HGNC Symbol;Acc:HGNC:20581]	6122978	6149583	-1	3901	52.92
GO:0071385	cellular response to glucocorticoid stimulus	ensembl	protein_coding	MSTS01000090.1	ENSPCIG00000035472	ZFP36L2	ZFP36 ring finger protein like 2 [Source:HGNC Symbol;Acc:HGNC:1108]	4405177	4409397	-1	3579	50.75
GO:0030218	erythrocyte differentiation	ensembl	protein_coding	MSTS01000090.1	ENSPCIG00000014365	EPAS1	endothelial PAS domain protein 1 [Source:HGNC Symbol;Acc:HGNC:3374]	8252190	8364678	1	2958	42.63
GO:0045629	negative regulation of T-helper 2 cell differentiation	ensembl	protein_coding	MSTS01000090.1	ENSPCIG00000026010	SOCS5	suppressor of cytokine signaling 5 [Source:HGNC Symbol;Acc:HGNC:16852]	8842564	8844183	1	1620	47.35
GO:0030097	hemopoiesis	ensembl	protein_coding	MSTS01000090.1	ENSPCIG00000026001	TTC7A	tetratricopeptide repeat domain 7A [Source:HGNC Symbol;Acc:HGNC:19750]	9108890	9302757	1	2535	46.44
GO:0030183	B cell differentiation	ensembl	protein_coding	MSTS01000090.1	ENSPCIG00000025987	MSH2	mutS homolog 2 [Source:HGNC Symbol;Acc:HGNC:7325]	9711054	9774059	1	3004	36.71
GO:0045190	isotype switching	ensembl	protein_coding	MSTS01000090.1	ENSPCIG00000025984	MSH6	mutS homolog 6 [Source:HGNC Symbol;Acc:HGNC:7329]	10161503	10193759	1	4203	39.39
GO:0002753	cytoplasmic pattern recognition receptor signaling pathway	ensembl	protein_coding	MSTS01000091.1	ENSPCIG00000030072	ALPK1	alpha kinase 1 [Source:HGNC Symbol;Acc:HGNC:20917]	4683488	4759355	-1	4535	39.56
GO:0048536	spleen development	ensembl	protein_coding	MSTS01000091.1	ENSPCIG00000023986	PITX2		6802532	6825441	1	2275	44.16
GO:0046632	alpha-beta T cell differentiation	ensembl	protein_coding	MSTS01000091.1	ENSPCIG00000014900	LEF1	lymphoid enhancer binding factor 1 [Source:HGNC Symbol;Acc:HGNC:6551]	9516959	9697092	1	1864	39.14
GO:0030368	interleukin-17 receptor activity	ensembl	protein_coding	MSTS01000092.1	ENSPCIG00000012023	IL17RA	interleukin 17 receptor A [Source:HGNC Symbol;Acc:HGNC:5985]	1325052	1346793	-1	2511	41.85
GO:0002520	immune system development	ensembl	protein_coding	MSTS01000092.1	ENSPCIG00000008123	CACNA1C	calcium voltage-gated channel subunit alpha1 C [Source:HGNC Symbol;Acc:HGNC:1390]	1419885	1791727	-1	6126	40.17
GO:0097022	lymphocyte migration into lymph node	ensembl	protein_coding	MSTS01000092.1	ENSPCIG00000027449	WNK1	WNK lysine deficient protein kinase 1 [Source:HGNC Symbol;Acc:HGNC:14540]	3443174	3595077	-1	8144	37.71
GO:0002314	germinal center B cell differentiation	ensembl	protein_coding	MSTS01000092.1	ENSPCIG00000023259	ITFG2	integrin alpha FG-GAP repeat containing 2 [Source:HGNC Symbol;Acc:HGNC:30879]	4819081	4835934	1	1326	39.87
GO:0042267	natural killer cell mediated cytotoxicity	ensembl	protein_coding	MSTS01000092.1	ENSPCIG00000013802	KLRK1	killer cell lectin like receptor K1 [Source:HGNC Symbol;Acc:HGNC:18788]	7619913	7633935	-1	950	36.18
GO:0071425	hematopoietic stem cell proliferation	ensembl	protein_coding	MSTS01000092.1	ENSPCIG00000029945	ETV6	ETS variant transcription factor 6 [Source:HGNC Symbol;Acc:HGNC:3495]	8069576	8406457	1	1580	39.39
GO:2001205	negative regulation of osteoclast development	ensembl	protein_coding	MSTS01000093.1	ENSPCIG00000030318	TJP2		6803772	6928371	1	4670	36.75
GO:0071387	cellular response to cortisol stimulus	ensembl	protein_coding	MSTS01000093.1	ENSPCIG00000010575	KLF9	Kruppel like factor 9 [Source:HGNC Symbol;Acc:HGNC:1123]	8176113	8200477	-1	732	41.17
GO:0045087	innate immune response	ensembl	protein_coding	MSTS01000094.1	ENSPCIG00000005946	IPO7	importin 7 [Source:HGNC Symbol;Acc:HGNC:9852]	1252244	1277678	1	2949	38.25
GO:0045190	isotype switching	ensembl	protein_coding	MSTS01000094.1	ENSPCIG00000005968	SWAP70	switching B cell complex subunit SWAP70 [Source:HGNC Symbol;Acc:HGNC:17070]	1434873	1515244	1	2637	41.98
GO:0034101	erythrocyte homeostasis	ensembl	protein_coding	MSTS01000094.1	ENSPCIG00000023310	AMPD3	adenosine monophosphate deaminase 3 [Source:HGNC Symbol;Acc:HGNC:470]	2219212	2287480	1	3634	45.08
GO:0045638	negative regulation of myeloid cell differentiation	ensembl	protein_coding	MSTS01000094.1	ENSPCIG00000023374	CTR9	CTR9 homolog, Paf1/RNA polymerase II complex component [Source:HGNC Symbol;Acc:HGNC:16850]	2553096	2580403	1	3498	40.28
GO:0035166	post-embryonic hemopoiesis	ensembl	protein_coding	MSTS01000096.1	ENSPCIG00000006850	KLF4	Kruppel like factor 4 [Source:HGNC Symbol;Acc:HGNC:6348]	5259388	5267156	-1	3159	50.65
GO:0045652	regulation of megakaryocyte differentiation	ensembl	protein_coding	MSTS01000097.1	ENSPCIG00000029622	CNOT4	CCR4-NOT transcription complex subunit 4 [Source:HGNC Symbol;Acc:HGNC:7880]	148300	383943	1	2829	37.8
GO:0051607	defense response to virus	ensembl	protein_coding	MSTS01000097.1	ENSPCIG00000033269	IRF5	interferon regulatory factor 5 [Source:HGNC Symbol;Acc:HGNC:6120]	6974280	7003165	-1	4064	45.34
GO:0002244	hematopoietic progenitor cell differentiation	ensembl	protein_coding	MSTS01000097.1	ENSPCIG00000011394	KCP	kielin cysteine rich BMP regulator [Source:HGNC Symbol;Acc:HGNC:17585]	7044321	7073472	1	4740	48.59
GO:0046651	lymphocyte proliferation	ensembl	protein_coding	MSTS01000097.1	ENSPCIG00000012807	IMPDH1	inosine monophosphate dehydrogenase 1 [Source:HGNC Symbol;Acc:HGNC:6052]	7396974	7413322	1	1539	48.4
GO:0042102	positive regulation of T cell proliferation	ensembl	protein_coding	MSTS01000097.1	ENSPCIG00000012815	LEP	leptin [Source:HGNC Symbol;Acc:HGNC:6553]	7559272	7564748	-1	674	43.53
GO:1903978	regulation of microglial cell activation	ensembl	protein_coding	MSTS01000098.1	ENSPCIG00000002766	SPHK1	sphingosine kinase 1 [Source:HGNC Symbol;Acc:HGNC:11240]	782823	786621	-1	2196	58.12
GO:0002508	central tolerance induction	ensembl	protein_coding	MSTS01000098.1	ENSPCIG00000002934	FOXJ1	forkhead box J1 [Source:HGNC Symbol;Acc:HGNC:3816]	1155460	1161666	1	3152	58.84
GO:0051607	defense response to virus	ensembl	protein_coding	MSTS01000098.1	ENSPCIG00000020287	UNC13D	unc-13 homolog D [Source:HGNC Symbol;Acc:HGNC:23147]	1622393	1640679	1	3291	50.72
GO:0048246	macrophage chemotaxis	ensembl	protein_coding	MSTS01000098.1	ENSPCIG00000004754	NUP85	nucleoporin 85 [Source:HGNC Symbol;Acc:HGNC:8734]	2372676	2398528	-1	2118	40
GO:0002683	negative regulation of immune system process	ensembl	protein_coding	MSTS01000098.1	ENSPCIG00000000998	SOX9	SRY-box transcription factor 9 [Source:HGNC Symbol;Acc:HGNC:11204]	6547976	6551541	-1	1806	52.55
GO:0002218	activation of innate immune response	ensembl	protein_coding	MSTS01000099.1	ENSPCIG00000007362	XRCC5	X-ray repair cross complementing 5 [Source:HGNC Symbol;Acc:HGNC:12833]	2150307	2266896	1	2175	38.34
GO:0016494	C-X-C chemokine receptor activity	ensembl	protein_coding	MSTS01000099.1	ENSPCIG00000034662		C-X-C chemokine receptor type 1-like	4543101	4546619	-1	1863	41.74
GO:0048002	antigen processing and presentation of peptide antigen	ensembl	protein_coding	MSTS01000099.1	ENSPCIG00000020020	SLC11A1	solute carrier family 11 member 1 [Source:HGNC Symbol;Acc:HGNC:10907]	4775999	4789913	1	2150	48.29
GO:0046639	negative regulation of alpha-beta T cell differentiation	ensembl	protein_coding	MSTS01000099.1	ENSPCIG00000011095	IHH	Indian hedgehog signaling molecule [Source:HGNC Symbol;Acc:HGNC:5956]	5401829	5409809	-1	2642	58
GO:0030183	B cell differentiation	ensembl	protein_coding	MSTS01000099.1	ENSPCIG00000010341	NHEJ1	non-homologous end joining factor 1 [Source:HGNC Symbol;Acc:HGNC:25737]	5425016	5539149	-1	1571	41.27
GO:0048245	eosinophil chemotaxis	ensembl	protein_coding	MSTS01000099.1	ENSPCIG00000000684	SCG2	secretogranin II [Source:HGNC Symbol;Acc:HGNC:10575]	10274146	10325653	-1	2192	38.27
GO:0034141	positive regulation of toll-like receptor 3 signaling pathway	ensembl	protein_coding	MSTS01000099.1	ENSPCIG00000000707	WDFY1		10555770	10619559	-1	1297	38.92
GO:0045087	innate immune response	ensembl	protein_coding	MSTS01000100.1	ENSPCIG00000030391	CAMSAP2	calmodulin regulated spectrin associated protein family member 2 [Source:HGNC Symbol;Acc:HGNC:29188]	2281649	2501352	1	3025	38.89
GO:0002686	negative regulation of leukocyte migration	ensembl	protein_coding	MSTS01000100.1	ENSPCIG00000031634	ADORA1	adenosine A1 receptor [Source:HGNC Symbol;Acc:HGNC:262]	5290433	5345412	1	3510	44.47
GO:0006955	immune response	ensembl	protein_coding	MSTS01000100.1	ENSPCIG00000017388	LAX1		6134317	6147865	1	2721	41.5
GO:0042492	gamma-delta T cell differentiation	ensembl	protein_coding	MSTS01000100.1	ENSPCIG00000017394	SOX13	SRY-box transcription factor 13 [Source:HGNC Symbol;Acc:HGNC:11192]	6479081	6504669	1	1806	43.76
GO:0050862	positive regulation of T cell receptor signaling pathway	ensembl	protein_coding	MSTS01000100.1	ENSPCIG00000030127	RAB29	RAB29, member RAS oncogene family [Source:HGNC Symbol;Acc:HGNC:9789]	8673579	8683437	-1	615	41.8
GO:0071346	cellular response to interferon-gamma	ensembl	protein_coding	MSTS01000100.1	ENSPCIG00000030153	RAB7B	RAB7B, member RAS oncogene family [Source:HGNC Symbol;Acc:HGNC:30513]	8920136	8954697	-1	3888	40.09
GO:0019886	antigen processing and presentation of exogenous peptide antigen via MHC class II	ensembl	protein_coding	MSTS01000100.1	ENSPCIG00000030156	CTSE	cathepsin E [Source:HGNC Symbol;Acc:HGNC:2530]	8970553	8983604	-1	1485	43.55
GO:0060340	positive regulation of type I interferon-mediated signaling pathway	ensembl	protein_coding	MSTS01000100.1	ENSPCIG00000000160	IKBKE	inhibitor of nuclear factor kappa B kinase subunit epsilon [Source:HGNC Symbol;Acc:HGNC:14552]	9404719	9437309	1	3141	46.68
GO:0030218	erythrocyte differentiation	ensembl	protein_coding	MSTS01000100.1	ENSPCIG00000001186	DYRK3	dual specificity tyrosine phosphorylation regulated kinase 3 [Source:HGNC Symbol;Acc:HGNC:3094]	9616573	9631310	1	1984	40.9
GO:0002224	toll-like receptor signaling pathway	ensembl	protein_coding	MSTS01000100.1	ENSPCIG00000001198	MAPKAPK2	MAPK activated protein kinase 2 [Source:HGNC Symbol;Acc:HGNC:6887]	9692192	9752868	1	1206	42.14
GO:0006955	immune response	ensembl	protein_coding	MSTS01000100.1	ENSPCIG00000001206	IL10	interleukin 10 [Source:HGNC Symbol;Acc:HGNC:5962]	9797029	9803385	-1	1772	43.83
GO:0045672	positive regulation of osteoclast differentiation	ensembl	protein_coding	MSTS01000100.1	ENSPCIG00000010029	IL20	interleukin 20 [Source:HGNC Symbol;Acc:HGNC:6002]	9953773	9956759	1	528	45.33
GO:0038093	Fc receptor signaling pathway	ensembl	protein_coding	MSTS01000100.1	ENSPCIG00000015562	PIGR	polymeric immunoglobulin receptor [Source:HGNC Symbol;Acc:HGNC:8968]	10043353	10071392	-1	2602	43.96
GO:0002690	positive regulation of leukocyte chemotaxis	ensembl	protein_coding	MSTS01000101.1	ENSPCIG00000018021	ZNF580	zinc finger protein 580 [Source:HGNC Symbol;Acc:HGNC:29473]	836937	837829	-1	582	63.94
GO:0045830	positive regulation of isotype switching	ensembl	protein_coding	MSTS01000101.1	ENSPCIG00000013079	KMT5C	lysine methyltransferase 5C [Source:HGNC Symbol;Acc:HGNC:28405]	977979	981917	1	1608	66.31
GO:0002369	T cell cytokine production	ensembl	protein_coding	MSTS01000101.1	ENSPCIG00000012934	KDELR1	KDEL endoplasmic reticulum protein retention receptor 1 [Source:HGNC Symbol;Acc:HGNC:6304]	2826703	2829813	-1	1308	61.68
GO:0002407	dendritic cell chemotaxis	ensembl	protein_coding	MSTS01000101.1	ENSPCIG00000001605	TRPM4	transient receptor potential cation channel subfamily M member 4 [Source:HGNC Symbol;Acc:HGNC:17993]	3178837	3195648	-1	4039	53.75
GO:0002521	leukocyte differentiation	ensembl	protein_coding	MSTS01000101.1	ENSPCIG00000007369	RRAS	RAS related [Source:HGNC Symbol;Acc:HGNC:10447]	3428719	3430525	-1	693	65.86
GO:0045653	negative regulation of megakaryocyte differentiation	ensembl	protein_coding	MSTS01000101.1	ENSPCIG00000007372	PRMT1	protein arginine methyltransferase 1 [Source:HGNC Symbol;Acc:HGNC:5187]	3444140	3448899	1	1119	61.2
GO:0002803	positive regulation of antibacterial peptide production	ensembl	protein_coding	MSTS01000101.1	ENSPCIG00000006335	KLK5	kallikrein related peptidase 5 [Source:HGNC Symbol;Acc:HGNC:6366]	7986313	7993273	-1	2963	50.64
GO:0002803	positive regulation of antibacterial peptide production	ensembl	protein_coding	MSTS01000101.1	ENSPCIG00000008824	KLK7	kallikrein related peptidase 7 [Source:HGNC Symbol;Acc:HGNC:6368]	8030297	8115948	-1	1237	43.81
GO:1990405	protein antigen binding	ensembl	protein_coding	MSTS01000101.1	ENSPCIG00000020837	PPP2R1A	protein phosphatase 2 scaffold subunit Aalpha [Source:HGNC Symbol;Acc:HGNC:9302]	8831935	8867103	-1	2219	50.53
GO:0050862	positive regulation of T cell receptor signaling pathway	ensembl	protein_coding	MSTS01000101.1	ENSPCIG00000020839	KCNN4	potassium calcium-activated channel subfamily N member 4 [Source:HGNC Symbol;Acc:HGNC:6293]	8891384	8901837	1	1266	52.81
GO:0042113	B cell activation	ensembl	protein_coding	MSTS01000101.1	ENSPCIG00000023360	CD79A	CD79a molecule [Source:HGNC Symbol;Acc:HGNC:1698]	9347931	9352601	1	1044	52.17
GO:0048305	immunoglobulin secretion	ensembl	protein_coding	MSTS01000101.1	ENSPCIG00000005189	POU2F2	POU class 2 homeobox 2 [Source:HGNC Symbol;Acc:HGNC:9213]	9570794	9600805	-1	3027	52.26
GO:0019730	antimicrobial humoral response	ensembl	protein_coding	MSTS01000101.1	ENSPCIG00000001877	BCL3	BCL3 transcription coactivator [Source:HGNC Symbol;Acc:HGNC:998]	10363605	10370788	1	1686	58.05
GO:0033081	regulation of T cell differentiation in thymus	ensembl	protein_coding	MSTS01000101.1	ENSPCIG00000022901	CLPTM1	CLPTM1 regulator of GABA type A receptor forward trafficking [Source:HGNC Symbol;Acc:HGNC:2087]	10481962	10507364	1	2357	57.93
GO:0019882	antigen processing and presentation	ensembl	protein_coding	MSTS01000101.1	ENSPCIG00000022905	RELB	RELB proto-oncogene, NF-kB subunit [Source:HGNC Symbol;Acc:HGNC:9956]	10507218	10531077	1	2640	50.45
GO:0045089	positive regulation of innate immune response	ensembl	protein_coding	MSTS01000102.1	ENSPCIG00000023777	COCH	cochlin [Source:HGNC Symbol;Acc:HGNC:2180]	1940495	1960225	-1	2689	39.67
GO:0001875	lipopolysaccharide immune receptor activity	ensembl	protein_coding	MSTS01000103.1	ENSPCIG00000033235	SCARB1	scavenger receptor class B member 1 [Source:HGNC Symbol;Acc:HGNC:1664]	9923587	10028632	1	2708	44.63
GO:0030218	erythrocyte differentiation	ensembl	protein_coding	MSTS01000105.1	ENSPCIG00000034723	AHSP		2339923	2340566	-1	451	48.45
GO:0051607	defense response to virus	ensembl	protein_coding	MSTS01000105.1	ENSPCIG00000003698	ITGAX	integrin subunit alpha X [Source:HGNC Symbol;Acc:HGNC:6152]	2474763	2513161	-1	3525	41.71
GO:0043315	positive regulation of neutrophil degranulation	ensembl	protein_coding	MSTS01000105.1	ENSPCIG00000001728	ITGAM	integrin subunit alpha M [Source:HGNC Symbol;Acc:HGNC:6149]	2536372	2585821	-1	3984	39.87
GO:0045087	innate immune response	ensembl	protein_coding	MSTS01000105.1	ENSPCIG00000014885	PYDC1	pyrin domain containing 1 [Source:HGNC Symbol;Acc:HGNC:30261]	2649297	2649539	1	243	57.61
GO:0045087	innate immune response	ensembl	protein_coding	MSTS01000105.1	ENSPCIG00000014875		apoptosis-associated speck-like protein containing a CARD	2701349	2716490	-1	1298	42.35
GO:0045190	isotype switching	ensembl	protein_coding	MSTS01000105.1	ENSPCIG00000014744	EXOSC3	exosome component 3 [Source:HGNC Symbol;Acc:HGNC:17944]	5273540	5281446	-1	1402	43.25
GO:0042100	B cell proliferation	ensembl	protein_coding	MSTS01000105.1	ENSPCIG00000006737	SHB		5450825	5793874	-1	2368	39.8
GO:0048538	thymus development	ensembl	protein_coding	MSTS01000105.1	ENSPCIG00000017891	FOXE1	forkhead box E1 [Source:HGNC Symbol;Acc:HGNC:3806]	7696244	7698356	1	1161	63.94
GO:0060218	hematopoietic stem cell differentiation	ensembl	protein_coding	MSTS01000105.1	ENSPCIG00000029864	MLLT3	MLLT3 super elongation complex subunit [Source:HGNC Symbol;Acc:HGNC:7136]	9879814	10090662	-1	1662	35.41
GO:0030220	platelet formation	ensembl	protein_coding	MSTS01000106.1	ENSPCIG00000019896	ACTN1	actinin alpha 1 [Source:HGNC Symbol;Acc:HGNC:163]	3650429	3775289	1	4144	42.51
GO:0071385	cellular response to glucocorticoid stimulus	ensembl	protein_coding	MSTS01000106.1	ENSPCIG00000019895	ZFP36L1	ZFP36 ring finger protein like 1 [Source:HGNC Symbol;Acc:HGNC:1107]	3784749	3874946	1	1596	40.62
GO:2000562	negative regulation of CD4-positive	ensembl	protein_coding	MSTS01000106.1	ENSPCIG00000023432	ARG2	arginase 2 [Source:HGNC Symbol;Acc:HGNC:664]	5429950	5473178	-1	1062	39.46
GO:0030183	B cell differentiation	ensembl	protein_coding	MSTS01000106.1	ENSPCIG00000028373	ZBTB1	zinc finger and BTB domain containing 1 [Source:HGNC Symbol;Acc:HGNC:20259]	9696027	9732008	-1	2918	38.53
GO:0051607	defense response to virus	ensembl	protein_coding	MSTS01000107.1	ENSPCIG00000030338	IFIH1	interferon induced with helicase C domain 1 [Source:HGNC Symbol;Acc:HGNC:18873]	236696	373632	1	3800	36.98
GO:0090024	negative regulation of neutrophil chemotaxis	ensembl	protein_coding	MSTS01000107.1	ENSPCIG00000030346	DPP4	dipeptidyl peptidase 4 [Source:HGNC Symbol;Acc:HGNC:3009]	618259	869871	1	5225	36.92
GO:0042130	negative regulation of T cell proliferation	ensembl	protein_coding	MSTS01000107.1	ENSPCIG00000018311	MARCHF7	membrane associated ring-CH-type finger 7 [Source:HGNC Symbol;Acc:HGNC:17393]	3175437	3225289	-1	3039	35.17
GO:0071549	cellular response to dexamethasone stimulus	ensembl	protein_coding	MSTS01000108.1	ENSPCIG00000029903	NR3C1	nuclear receptor subfamily 3 group C member 1 [Source:HGNC Symbol;Acc:HGNC:7978]	1585743	1714622	1	3013	37.75
GO:0048294	negative regulation of isotype switching to IgE isotypes	ensembl	protein_coding	MSTS01000108.1	ENSPCIG00000029878	NDFIP1	Nedd4 family interacting protein 1 [Source:HGNC Symbol;Acc:HGNC:17592]	3033461	3094818	-1	1244	36.05
GO:0046651	lymphocyte proliferation	ensembl	protein_coding	MSTS01000108.1	ENSPCIG00000016067	PURA	purine rich element binding protein A [Source:HGNC Symbol;Acc:HGNC:9701]	5042165	5043110	-1	843	66.6
GO:0002218	activation of innate immune response	ensembl	protein_coding	MSTS01000108.1	ENSPCIG00000016041	STING1	stimulator of interferon response cGAMP interactor 1 [Source:HGNC Symbol;Acc:HGNC:27962]	5789215	5810276	1	1351	43.28
GO:0002642	positive regulation of immunoglobulin biosynthetic process	ensembl	protein_coding	MSTS01000108.1	ENSPCIG00000016030	MZB1	marginal zone B and B1 cell specific protein [Source:HGNC Symbol;Acc:HGNC:30125]	5910061	5914372	1	591	50.51
GO:0030218	erythrocyte differentiation	ensembl	protein_coding	MSTS01000108.1	ENSPCIG00000015968	HSPA9	heat shock protein family A (Hsp70) member 9 [Source:HGNC Symbol;Acc:HGNC:5244]	6862954	6880600	1	2037	39.15
GO:0045080	positive regulation of chemokine biosynthetic process	ensembl	protein_coding	MSTS01000108.1	ENSPCIG00000015960	EGR1	early growth response 1 [Source:HGNC Symbol;Acc:HGNC:3238]	6994238	6998338	-1	3391	52.18
GO:0002862	negative regulation of inflammatory response to antigenic stimulus	ensembl	protein_coding	MSTS01000109.1	ENSPCIG00000010513	PSMA1		731135	744932	-1	1673	42.95
GO:0048821	erythrocyte development	ensembl	protein_coding	MSTS01000109.1	ENSPCIG00000021385	SOX6	SRY-box transcription factor 6 [Source:HGNC Symbol;Acc:HGNC:16421]	1992493	2533431	-1	2478	39.56
GO:0071385	cellular response to glucocorticoid stimulus	ensembl	protein_coding	MSTS01000109.1	ENSPCIG00000018402	MYOD1	myogenic differentiation 1 [Source:HGNC Symbol;Acc:HGNC:7611]	3818255	3820361	1	966	54.67
GO:2000329	negative regulation of T-helper 17 cell lineage commitment	ensembl	protein_coding	MSTS01000109.1	ENSPCIG00000006347	LOXL3	lysyl oxidase like 3 [Source:HGNC Symbol;Acc:HGNC:13869]	8859630	8880536	-1	5427	49.56
GO:0050852	T cell receptor signaling pathway	ensembl	protein_coding	MSTS01000110.1	ENSPCIG00000025618	EIF2B5	eukaryotic translation initiation factor 2B subunit epsilon [Source:HGNC Symbol;Acc:HGNC:3261]	513816	527585	1	2536	57.37
GO:0048538	thymus development	ensembl	protein_coding	MSTS01000110.1	ENSPCIG00000025660	EPHB3	EPH receptor B3 [Source:HGNC Symbol;Acc:HGNC:3394]	928821	958636	1	4266	54.57
GO:0030853	negative regulation of granulocyte differentiation	ensembl	protein_coding	MSTS01000110.1	ENSPCIG00000025906	ADIPOQ	adiponectin, C1Q and collagen domain containing [Source:HGNC Symbol;Acc:HGNC:13633]	3083160	3094125	1	1578	43.22
GO:0050853	B cell receptor signaling pathway	ensembl	protein_coding	MSTS01000110.1	ENSPCIG00000017773	KLHL6	kelch like family member 6 [Source:HGNC Symbol;Acc:HGNC:18653]	3522374	3560051	-1	3524	44.66
GO:0050851	antigen receptor-mediated signaling pathway	ensembl	protein_coding	MSTS01000110.1	ENSPCIG00000019770	SH2B2	SH2B adaptor protein 2 [Source:HGNC Symbol;Acc:HGNC:17381]	5996570	6066446	1	3655	50.62
GO:0008009	chemokine activity	ensembl	protein_coding	MSTS01000110.1	ENSPCIG00000024762	CCL26		6947972	6950947	-1	689	43.58
GO:0008009	chemokine activity	ensembl	protein_coding	MSTS01000110.1	ENSPCIG00000032135	CCL24		6954799	6959903	-1	681	44.52
GO:0030183	B cell differentiation	ensembl	protein_coding	MSTS01000110.1	ENSPCIG00000019266	FZD9	frizzled class receptor 9 [Source:HGNC Symbol;Acc:HGNC:4047]	7329969	7335314	1	1674	58.38
GO:0042113	B cell activation	ensembl	protein_coding	MSTS01000110.1	ENSPCIG00000017253	LAT2		8363405	8409998	1	1820	46.82
GO:0001782	B cell homeostasis	ensembl	protein_coding	MSTS01000111.1	ENSPCIG00000016237	LYN	LYN proto-oncogene, Src family tyrosine kinase [Source:HGNC Symbol;Acc:HGNC:6735]	3713801	3858723	1	2454	36.94
GO:0043373	CD4-positive	ensembl	protein_coding	MSTS01000111.1	ENSPCIG00000032348	TOX	thymocyte selection associated high mobility group box [Source:HGNC Symbol;Acc:HGNC:18988]	6923592	7293348	-1	2991	36.35
GO:0030217	T cell differentiation	ensembl	protein_coding	MSTS01000111.1	ENSPCIG00000000025	CHD7	chromodomain helicase DNA binding protein 7 [Source:HGNC Symbol;Acc:HGNC:20626]	9220249	9376746	1	9003	36.49
GO:0090023	positive regulation of neutrophil chemotaxis	ensembl	protein_coding	MSTS01000112.1	ENSPCIG00000003904	MCU	mitochondrial calcium uniporter [Source:HGNC Symbol;Acc:HGNC:23526]	378084	555056	1	2003	40.82
GO:0001915	negative regulation of T cell mediated cytotoxicity	ensembl	protein_coding	MSTS01000112.1	ENSPCIG00000015123	PPP3CB	protein phosphatase 3 catalytic subunit beta [Source:HGNC Symbol;Acc:HGNC:9315]	1008856	1052246	-1	1563	37.7
GO:0042130	negative regulation of T cell proliferation	ensembl	protein_coding	MSTS01000112.1	ENSPCIG00000015827	DLG5	discs large MAGUK scaffold protein 5 [Source:HGNC Symbol;Acc:HGNC:2904]	5623337	5775809	-1	7600	42.91
GO:0045087	innate immune response	ensembl	protein_coding	MSTS01000112.1	ENSPCIG00000015842	POLR3A	RNA polymerase III subunit A [Source:HGNC Symbol;Acc:HGNC:30074]	5820799	5873550	-1	6022	43
GO:0045582	positive regulation of T cell differentiation	ensembl	protein_coding	MSTS01000112.1	ENSPCIG00000000008	ZMIZ1	zinc finger MIZ-type containing 1 [Source:HGNC Symbol;Acc:HGNC:16493]	7654008	7938881	1	7235	44.67
GO:0061146	Peyer's patch morphogenesis	ensembl	protein_coding	MSTS01000112.1	ENSPCIG00000001252	RET	ret proto-oncogene [Source:HGNC Symbol;Acc:HGNC:9967]	9036136	9195580	1	3729	40.67
GO:0004896	cytokine receptor activity	ensembl	protein_coding	MSTS01000114.1	ENSPCIG00000023720	IL4R		8515755	8566023	1	3399	42.03
GO:0004896	cytokine receptor activity	ensembl	protein_coding	MSTS01000114.1	ENSPCIG00000035315	IL21R		8633211	8682592	1	2717	43.46
GO:0019960	C-X3-C chemokine binding	ensembl	protein_coding	MSTS01000115.1	ENSPCIG00000000473	ITGA4	integrin subunit alpha 4 [Source:HGNC Symbol;Acc:HGNC:6140]	7225009	7324677	-1	3832	36.7
GO:0002244	hematopoietic progenitor cell differentiation	ensembl	protein_coding	MSTS01000117.1	ENSPCIG00000021193	CIAO3	cytosolic iron-sulfur assembly component 3 [Source:HGNC Symbol;Acc:HGNC:14179]	2468684	2497456	-1	1578	41.46
GO:0045087	innate immune response	ensembl	protein_coding	MSTS01000117.1	ENSPCIG00000030855	MSRB1	methionine sulfoxide reductase B1 [Source:HGNC Symbol;Acc:HGNC:14133]	7501412	7509460	-1	312	39.97
GO:0031663	lipopolysaccharide-mediated signaling pathway	ensembl	protein_coding	MSTS01000117.1	ENSPCIG00000025195	MAPK3	mitogen-activated protein kinase 3 [Source:HGNC Symbol;Acc:HGNC:6877]	9042119	9050183	-1	2226	50.01
GO:0030595	leukocyte chemotaxis	ensembl	protein_coding	MSTS01000117.1	ENSPCIG00000025196	CORO1A	coronin 1A [Source:HGNC Symbol;Acc:HGNC:2252]	9075014	9080398	1	1567	52.14
GO:0002322	B cell proliferation involved in immune response	ensembl	protein_coding	MSTS01000117.1	ENSPCIG00000025213	CD19		9301715	9327877	1	2102	42.18
GO:0002692	negative regulation of cellular extravasation	ensembl	protein_coding	MSTS01000118.1	ENSPCIG00000015397	ABR	ABR activator of RhoGEF and GTPase [Source:HGNC Symbol;Acc:HGNC:81]	171946	408614	1	3224	48.49
GO:0035685	helper T cell diapedesis	ensembl	protein_coding	MSTS01000118.1	ENSPCIG00000017174	CRK	CRK proto-oncogene, adaptor protein [Source:HGNC Symbol;Acc:HGNC:2362]	1353695	1376540	-1	2739	43.32
GO:0071346	cellular response to interferon-gamma	ensembl	protein_coding	MSTS01000118.1	ENSPCIG00000017179	MYO1C	myosin IC [Source:HGNC Symbol;Acc:HGNC:7597]	1397140	1442277	-1	3195	50.36
GO:0036035	osteoclast development	ensembl	protein_coding	MSTS01000118.1	ENSPCIG00000015859	PAFAH1B1	platelet activating factor acetylhydrolase 1b regulatory subunit 1 [Source:HGNC Symbol;Acc:HGNC:8574]	2494386	2565298	1	2006	37.61
GO:0002686	negative regulation of leukocyte migration	ensembl	protein_coding	MSTS01000118.1	ENSPCIG00000005293	RABGEF1	RAB guanine nucleotide exchange factor 1 [Source:HGNC Symbol;Acc:HGNC:17676]	4711816	4751384	-1	2077	45.55
GO:0048539	bone marrow development	ensembl	protein_coding	MSTS01000118.1	ENSPCIG00000029718	SBDS	SBDS ribosome maturation factor [Source:HGNC Symbol;Acc:HGNC:19440]	5337607	5343803	-1	753	44.73
GO:0043031	negative regulation of macrophage activation	ensembl	protein_coding	MSTS01000119.1	ENSPCIG00000017867	CD200	CD200 molecule [Source:HGNC Symbol;Acc:HGNC:7203]	2962447	2986331	1	1129	37.28
GO:0002768	immune response-regulating cell surface receptor signaling pathway	ensembl	protein_coding	MSTS01000119.1	ENSPCIG00000017868	BTLA		3107487	3161678	-1	1489	38.16
GO:0034776	response to histamine	ensembl	protein_coding	MSTS01000119.1	ENSPCIG00000019846	DRD3	dopamine receptor D3 [Source:HGNC Symbol;Acc:HGNC:3024]	5004816	5066731	-1	1203	40.49
GO:0050868	negative regulation of T cell activation	ensembl	protein_coding	MSTS01000119.1	ENSPCIG00000019861	TIGIT		5168926	5212692	1	2416	38.91
GO:0031666	positive regulation of lipopolysaccharide-mediated signaling pathway	ensembl	protein_coding	MSTS01000120.1	ENSPCIG00000017764	CD180	CD180 molecule [Source:HGNC Symbol;Acc:HGNC:6726]	209065	242737	1	2253	42.12
GO:0070433	negative regulation of nucleotide-binding oligomerization domain containing 2 signaling pathway	ensembl	protein_coding	MSTS01000120.1	ENSPCIG00000017735	ERBIN	erbb2 interacting protein [Source:HGNC Symbol;Acc:HGNC:15842]	1524773	1628890	-1	4278	35.14
GO:0071346	cellular response to interferon-gamma	ensembl	protein_coding	MSTS01000121.1	ENSPCIG00000030366	EVL	Enah/Vasp-like [Source:HGNC Symbol;Acc:HGNC:20234]	2827452	3100933	-1	2298	40.05
GO:0002244	hematopoietic progenitor cell differentiation	ensembl	protein_coding	MSTS01000121.1	ENSPCIG00000034916	EML1	EMAP like 1 [Source:HGNC Symbol;Acc:HGNC:3330]	3110817	3419033	-1	4088	36.97
GO:0051607	defense response to virus	ensembl	protein_coding	MSTS01000122.1	ENSPCIG00000029817	TLR7	toll like receptor 7 [Source:HGNC Symbol;Acc:HGNC:15631]	1428140	1450246	1	4032	38.66
GO:0051607	defense response to virus	ensembl	protein_coding	MSTS01000122.1	ENSPCIG00000029824	TLR8	toll like receptor 8 [Source:HGNC Symbol;Acc:HGNC:15632]	1480967	1500566	1	3788	36.78
GO:0090026	positive regulation of monocyte chemotaxis	ensembl	protein_coding	MSTS01000122.1	ENSPCIG00000026122	MOSPD2	motile sperm domain containing 2 [Source:HGNC Symbol;Acc:HGNC:28381]	3974184	4015678	1	2031	34.25
GO:0060754	positive regulation of mast cell chemotaxis	ensembl	protein_coding	MSTS01000122.1	ENSPCIG00000019502	VEGFD	vascular endothelial growth factor D [Source:HGNC Symbol;Acc:HGNC:3708]	4709619	4765627	-1	1888	36.27
GO:0030224	monocyte differentiation	ensembl	protein_coding	MSTS01000122.1	ENSPCIG00000019501	PIR	pirin [Source:HGNC Symbol;Acc:HGNC:30048]	4766494	4901318	-1	1147	37.73
GO:0048246	macrophage chemotaxis	ensembl	protein_coding	MSTS01000123.1	ENSPCIG00000009587	TAFA4	TAFA chemokine like family member 4 [Source:HGNC Symbol;Acc:HGNC:21591]	2340832	2468570	-1	649	40.19
GO:0030316	osteoclast differentiation	ensembl	protein_coding	MSTS01000123.1	ENSPCIG00000011814	MITF	melanocyte inducing transcription factor [Source:HGNC Symbol;Acc:HGNC:7105]	3340910	3612120	1	3106	40.11
GO:0033152	immunoglobulin V(D)J recombination	ensembl	protein_coding	MSTS01000123.1	ENSPCIG00000011818	FOXP1		4732162	5145839	-1	2091	38.14
GO:0051607	defense response to virus	ensembl	protein_coding	MSTS01000124.1	ENSPCIG00000030579	TLR3	toll like receptor 3 [Source:HGNC Symbol;Acc:HGNC:11849]	160034	194229	-1	3118	38.58
GO:0051607	defense response to virus	ensembl	protein_coding	MSTS01000124.1	ENSPCIG00000021142	IRF2	interferon regulatory factor 2 [Source:HGNC Symbol;Acc:HGNC:6117]	2149079	2313231	1	1191	38.57
GO:0030218	erythrocyte differentiation	ensembl	protein_coding	MSTS01000126.1	ENSPCIG00000030030	FLVCR1	feline leukemia virus subgroup C cellular receptor 1 [Source:HGNC Symbol;Acc:HGNC:24682]	3034084	3056381	-1	2497	36.87
GO:0097028	dendritic cell differentiation	ensembl	protein_coding	MSTS01000126.1	ENSPCIG00000030036	BATF3	basic leucine zipper ATF-like transcription factor 3 [Source:HGNC Symbol;Acc:HGNC:28915]	3204834	3231138	1	1499	42.59
GO:0030854	positive regulation of granulocyte differentiation	ensembl	protein_coding	MSTS01000127.1	ENSPCIG00000011761	TESC	tescalcin [Source:HGNC Symbol;Acc:HGNC:26065]	3016582	3079682	-1	1455	45.53
GO:0019882	antigen processing and presentation	ensembl	protein_coding	MSTS01000127.1	ENSPCIG00000035039	RAB35	RAB35, member RAS oncogene family [Source:HGNC Symbol;Acc:HGNC:9774]	6436989	6453207	-1	2414	51.85
GO:0019731	antibacterial humoral response	ensembl	protein_coding	MSTS01000127.1	ENSPCIG00000023829	PLA2G1B	phospholipase A2 group IB [Source:HGNC Symbol;Acc:HGNC:9030]	6683062	6690792	-1	1030	45.19
GO:0050852	T cell receptor signaling pathway	ensembl	protein_coding	MSTS01000127.1	ENSPCIG00000025969	SPPL3	signal peptide peptidase like 3 [Source:HGNC Symbol;Acc:HGNC:30424]	7100686	7249997	-1	2155	42.4
GO:0051607	defense response to virus	ensembl	protein_coding	MSTS01000127.1	ENSPCIG00000007830		2'-5'-oligoadenylate synthase-like protein 1	7358738	7372797	-1	1946	42.78
GO:0051607	defense response to virus	ensembl	protein_coding	MSTS01000127.1	ENSPCIG00000007837		2'-5'-oligoadenylate synthase-like protein 2	7387776	7401525	-1	1878	41.81
GO:0051607	defense response to virus	ensembl	protein_coding	MSTS01000127.1	ENSPCIG00000007839		2'-5'-oligoadenylate synthetase like [Source:HGNC Symbol;Acc:HGNC:8090]	7406171	7421502	-1	2335	45.81
GO:0010759	positive regulation of macrophage chemotaxis	ensembl	protein_coding	MSTS01000127.1	ENSPCIG00000007846	CMKLR1	chemerin chemokine-like receptor 1 [Source:HGNC Symbol;Acc:HGNC:2121]	7869553	7926162	-1	1704	45.75
GO:0071425	hematopoietic stem cell proliferation	ensembl	protein_coding	MSTS01000127.1	ENSPCIG00000023889	SART3	spliceosome associated factor 3, U4/U6 recycling protein [Source:HGNC Symbol;Acc:HGNC:16860]	8116784	8152397	-1	3725	45.81
GO:0045190	isotype switching	ensembl	protein_coding	MSTS01000127.1	ENSPCIG00000034505	UNG	uracil DNA glycosylase [Source:HGNC Symbol;Acc:HGNC:12572]	8698940	8707265	1	2380	46.18
GO:0030316	osteoclast differentiation	ensembl	protein_coding	MSTS01000128.1	ENSPCIG00000011126	OSTM1	osteoclastogenesis associated transmembrane protein 1 [Source:HGNC Symbol;Acc:HGNC:21652]	1194320	1212425	-1	1845	38.3
GO:0050798	activated T cell proliferation	ensembl	protein_coding	MSTS01000128.1	ENSPCIG00000007339	FYN	FYN proto-oncogene, Src family tyrosine kinase [Source:HGNC Symbol;Acc:HGNC:4037]	5421393	5731194	-1	2289	39.51
GO:0006955	immune response	ensembl	protein_coding	MSTS01000129.1	ENSPCIG00000017890	IL21		3110726	3121433	1	516	45.65
GO:0006955	immune response	ensembl	protein_coding	MSTS01000129.1	ENSPCIG00000027947		interleukin-2-like	3205043	3210807	1	1016	39.15
GO:0071549	cellular response to dexamethasone stimulus	ensembl	protein_coding	MSTS01000130.1	ENSPCIG00000020928	EIF4E	eukaryotic translation initiation factor 4E [Source:HGNC Symbol;Acc:HGNC:3287]	345813	395194	1	1037	37.08
GO:2001206	positive regulation of osteoclast development	ensembl	protein_coding	MSTS01000130.1	ENSPCIG00000002054	SLC9B2	solute carrier family 9 member B2 [Source:HGNC Symbol;Acc:HGNC:25143]	8285786	8331833	-1	2535	36.9
GO:0050691	regulation of defense response to virus by host	ensembl	protein_coding	MSTS01000131.1	ENSPCIG00000032734	RNF216	ring finger protein 216 [Source:HGNC Symbol;Acc:HGNC:21698]	1690612	1875897	-1	3232	37.78
GO:0050863	regulation of T cell activation	ensembl	protein_coding	MSTS01000131.1	ENSPCIG00000001370	SPN		3851532	3852662	-1	1131	55.7
GO:0035683	memory T cell extravasation	ensembl	protein_coding	MSTS01000131.1	ENSPCIG00000016847	ITGAL	integrin subunit alpha L [Source:HGNC Symbol;Acc:HGNC:6148]	3981415	4015254	1	4129	43.39
GO:0035754	B cell chemotaxis	ensembl	protein_coding	MSTS01000131.1	ENSPCIG00000016720	HSD3B7	hydroxy-delta-5-steroid dehydrogenase, 3 beta- and steroid delta-isomerase 7 [Source:HGNC Symbol;Acc:HGNC:18324]	4422244	4426505	1	1908	51.2
GO:0071346	cellular response to interferon-gamma	ensembl	protein_coding	MSTS01000131.1	ENSPCIG00000010094	STX4	syntaxin 4 [Source:HGNC Symbol;Acc:HGNC:11439]	4444576	4478327	1	2240	42.6
GO:0030099	myeloid cell differentiation	ensembl	protein_coding	MSTS01000131.1	ENSPCIG00000015907	KAT8	lysine acetyltransferase 8 [Source:HGNC Symbol;Acc:HGNC:17933]	4553435	4561858	1	1365	46.77
GO:0045087	innate immune response	ensembl	protein_coding	MSTS01000132.1	ENSPCIG00000014035	OTULIN	OTU deubiquitinase with linear linkage specificity [Source:HGNC Symbol;Acc:HGNC:25118]	5747774	5787874	-1	1095	37.48
GO:0002726	positive regulation of T cell cytokine production	ensembl	protein_coding	MSTS01000133.1	ENSPCIG00000012060	FZD5	frizzled class receptor 5 [Source:HGNC Symbol;Acc:HGNC:4043]	6940322	6947626	1	2076	47.05
GO:0045672	positive regulation of osteoclast differentiation	ensembl	protein_coding	MSTS01000133.1	ENSPCIG00000032499	CREB1	cAMP responsive element binding protein 1 [Source:HGNC Symbol;Acc:HGNC:2345]	7128652	7206324	-1	1553	36.53
GO:0002281	macrophage activation involved in immune response	ensembl	protein_coding	MSTS01000134.1	ENSPCIG00000011264	SBNO2	strawberry notch homolog 2 [Source:HGNC Symbol;Acc:HGNC:29158]	161573	392662	-1	5974	44.98
GO:0045059	positive thymic T cell selection	ensembl	protein_coding	MSTS01000134.1	ENSPCIG00000011245	STK11	serine/threonine kinase 11 [Source:HGNC Symbol;Acc:HGNC:11389]	467419	656498	1	2709	42.74
GO:0030316	osteoclast differentiation	ensembl	protein_coding	MSTS01000134.1	ENSPCIG00000011177	EFNA2	ephrin A2 [Source:HGNC Symbol;Acc:HGNC:3222]	901815	994732	1	1876	49.67
GO:0050776	regulation of immune response	ensembl	protein_coding	MSTS01000134.1	ENSPCIG00000030453	SPPL2B	signal peptide peptidase like 2B [Source:HGNC Symbol;Acc:HGNC:30627]	2339303	2384879	-1	2966	41.35
GO:0019882	antigen processing and presentation	ensembl	protein_coding	MSTS01000134.1	ENSPCIG00000030490	AP3D1	adaptor related protein complex 3 subunit delta 1 [Source:HGNC Symbol;Acc:HGNC:568]	2902117	3036817	1	3510	38.86
GO:0030097	hemopoiesis	ensembl	protein_coding	MSTS01000134.1	ENSPCIG00000013141	MKNK2	MAPK interacting serine/threonine kinase 2 [Source:HGNC Symbol;Acc:HGNC:7111]	3158529	3192165	1	5111	50.82
GO:0033152	immunoglobulin V(D)J recombination	ensembl	protein_coding	MSTS01000134.1	ENSPCIG00000000701	TCF3	transcription factor 3 [Source:HGNC Symbol;Acc:HGNC:11633]	4362866	4464739	1	2802	49.88
GO:0002244	hematopoietic progenitor cell differentiation	ensembl	protein_coding	MSTS01000134.1	ENSPCIG00000000957	ARMC6	armadillo repeat containing 6 [Source:HGNC Symbol;Acc:HGNC:25049]	4850371	4870976	-1	1776	46.44
GO:2000403	positive regulation of lymphocyte migration	ensembl	protein_coding	MSTS01000134.1	ENSPCIG00000006071	MADCAM1		7816411	7820332	1	1404	53.85
GO:0002244	hematopoietic progenitor cell differentiation	ensembl	protein_coding	MSTS01000134.1	ENSPCIG00000010030	FSTL3	follistatin like 3 [Source:HGNC Symbol;Acc:HGNC:3973]	8138858	8151955	1	763	47.81
GO:0030217	T cell differentiation	ensembl	protein_coding	MSTS01000136.1	ENSPCIG00000027856	DLL4	delta like canonical Notch ligand 4 [Source:HGNC Symbol;Acc:HGNC:2910]	1263563	1271934	1	2272	51.48
GO:0001779	natural killer cell differentiation	ensembl	protein_coding	MSTS01000136.1	ENSPCIG00000027750	TYRO3	TYRO3 protein tyrosine kinase [Source:HGNC Symbol;Acc:HGNC:12446]	1816690	1835461	1	2967	49.39
GO:0048536	spleen development	ensembl	protein_coding	MSTS01000136.1	ENSPCIG00000018356	EPB42	erythrocyte membrane protein band 4.2 [Source:HGNC Symbol;Acc:HGNC:3381]	3824441	3856772	-1	2278	41.11
GO:0045830	positive regulation of isotype switching	ensembl	protein_coding	MSTS01000136.1	ENSPCIG00000018326	TP53BP1	tumor protein p53 binding protein 1 [Source:HGNC Symbol;Acc:HGNC:11999]	4115987	4295886	-1	6274	37.87
GO:0006955	immune response	ensembl	protein_coding	MSTS01000136.1	ENSPCIG00000018254	B2M		5345689	5509087	1	477	39.67
GO:0032816	positive regulation of natural killer cell activation	ensembl	protein_coding	MSTS01000136.1	ENSPCIG00000030830	BLOC1S6	biogenesis of lysosomal organelles complex 1 subunit 6 [Source:HGNC Symbol;Acc:HGNC:8549]	6232149	6251895	1	3020	37.15
GO:0019957	C-C chemokine binding	ensembl	protein_coding	MSTS01000137.1	ENSPCIG00000006829	CXCR4	C-X-C motif chemokine receptor 4 [Source:HGNC Symbol;Acc:HGNC:2561]	4853388	4856783	-1	1153	47.73
GO:0071385	cellular response to glucocorticoid stimulus	ensembl	protein_coding	MSTS01000138.1	ENSPCIG00000010234	ANXA1	annexin A1 [Source:HGNC Symbol;Acc:HGNC:533]	631516	654301	-1	1586	35.13
GO:0010818	T cell chemotaxis	ensembl	protein_coding	MSTS01000138.1	ENSPCIG00000010286	SLC12A2	solute carrier family 12 member 2 [Source:HGNC Symbol;Acc:HGNC:10911]	1905225	2029315	-1	3642	36.16
GO:0045652	regulation of megakaryocyte differentiation	ensembl	protein_coding	MSTS01000138.1	ENSPCIG00000028533	LOX	lysyl oxidase [Source:HGNC Symbol;Acc:HGNC:6664]	5982200	5993625	1	1490	38.19
GO:0045830	positive regulation of isotype switching	ensembl	protein_coding	MSTS01000139.1	ENSPCIG00000017461	PAXIP1	PAX interacting protein 1 [Source:HGNC Symbol;Acc:HGNC:8624]	3924077	4013234	-1	3884	36.25
GO:0043369	CD4-positive or CD8-positive	ensembl	protein_coding	MSTS01000139.1	ENSPCIG00000003301	SHH	sonic hedgehog signaling molecule [Source:HGNC Symbol;Acc:HGNC:10848]	5072895	5085470	-1	2038	50.1
GO:2000564	regulation of CD8-positive	ensembl	protein_coding	MSTS01000140.1	ENSPCIG00000020132	MAPK8IP1	mitogen-activated protein kinase 8 interacting protein 1 [Source:HGNC Symbol;Acc:HGNC:6882]	5702343	5714820	1	2106	59.53
GO:0043031	negative regulation of macrophage activation	ensembl	protein_coding	MSTS01000140.1	ENSPCIG00000007281	NR1H3	nuclear receptor subfamily 1 group H member 3 [Source:HGNC Symbol;Acc:HGNC:7966]	7001365	7011417	1	1799	52.9
GO:0030218	erythrocyte differentiation	ensembl	protein_coding	MSTS01000140.1	ENSPCIG00000007258	SPI1	Spi-1 proto-oncogene [Source:HGNC Symbol;Acc:HGNC:11241]	7086707	7104059	-1	1716	50.55
GO:0050860	negative regulation of T cell receptor signaling pathway	ensembl	protein_coding	MSTS01000140.1	ENSPCIG00000012911	PTPRJ	protein tyrosine phosphatase receptor type J [Source:HGNC Symbol;Acc:HGNC:9673]	7634638	7811033	1	6086	44.7
GO:0002686	negative regulation of leukocyte migration	ensembl	protein_coding	MSTS01000141.1	ENSPCIG00000012604	ADTRP	androgen dependent TFPI regulating protein [Source:HGNC Symbol;Acc:HGNC:21214]	2105343	2217086	1	717	38.7
GO:0006955	immune response	ensembl	protein_coding	MSTS01000141.1	ENSPCIG00000029393	BMP6	bone morphogenetic protein 6 [Source:HGNC Symbol;Acc:HGNC:1073]	6810520	7018880	-1	1611	37.57
GO:0002726	positive regulation of T cell cytokine production	ensembl	protein_coding	MSTS01000142.1	ENSPCIG00000023309	MAP3K7	mitogen-activated protein kinase kinase kinase 7 [Source:HGNC Symbol;Acc:HGNC:6859]	4925866	5002637	1	2845	35.04
GO:0090721	primary adaptive immune response involving T cells and B cells	ensembl	protein_coding	MSTS01000142.1	ENSPCIG00000030928	BACH2	BTB domain and CNC homolog 2 [Source:HGNC Symbol;Acc:HGNC:14078]	5429225	5729261	1	2963	38.57
GO:0008009	chemokine activity	ensembl	protein_coding	MSTS01000145.1	ENSPCIG00000029662		monocyte chemotactic protein 1B-like	990885	993764	-1	1323	43.65
GO:0045063	T-helper 1 cell differentiation	ensembl	protein_coding	MSTS01000145.1	ENSPCIG00000032225	TMEM98	transmembrane protein 98 [Source:HGNC Symbol;Acc:HGNC:24529]	2702467	2731491	-1	3633	42.95
GO:0042100	B cell proliferation	ensembl	protein_coding	MSTS01000145.1	ENSPCIG00000030062	ATAD5	ATPase family AAA domain containing 5 [Source:HGNC Symbol;Acc:HGNC:25752]	3602187	3629056	-1	5472	38.88
GO:0071346	cellular response to interferon-gamma	ensembl	protein_coding	MSTS01000145.1	ENSPCIG00000012048	NOS2	nitric oxide synthase 2 [Source:HGNC Symbol;Acc:HGNC:7873]	5187927	5251426	-1	5467	44.18
GO:0006955	immune response	ensembl	protein_coding	MSTS01000145.1	ENSPCIG00000023616	TNFAIP1	TNF alpha induced protein 1 [Source:HGNC Symbol;Acc:HGNC:11894]	5742882	5746674	1	1074	55.23
GO:0006955	immune response	ensembl	protein_coding	MSTS01000145.1	ENSPCIG00000023637	VTN	vitronectin [Source:HGNC Symbol;Acc:HGNC:12724]	5773608	5780077	-1	1863	50.57
GO:0030097	hemopoiesis	ensembl	protein_coding	MSTS01000145.1	ENSPCIG00000023658	FOXN1	forkhead box N1 [Source:HGNC Symbol;Acc:HGNC:12765]	5982605	6006754	1	1911	47.77
GO:0045191	regulation of isotype switching	ensembl	protein_coding	MSTS01000145.1	ENSPCIG00000017943	SUPT6H	SPT6 homolog, histone chaperone and transcription elongation factor [Source:HGNC Symbol;Acc:HGNC:11470]	6162908	6185928	1	5428	49.4
GO:1903905	positive regulation of establishment of T cell polarity	ensembl	protein_coding	MSTS01000145.1	ENSPCIG00000017958	FLOT2	flotillin 2 [Source:HGNC Symbol;Acc:HGNC:3758]	6353560	6375537	-1	1437	54.15
GO:1903028	positive regulation of opsonization	ensembl	protein_coding	MSTS01000145.1	ENSPCIG00000017974	MYO18A	myosin XVIIIA [Source:HGNC Symbol;Acc:HGNC:31104]	6620695	6764120	-1	6159	51.51
GO:0002344	B cell affinity maturation	ensembl	protein_coding	MSTS01000146.1	ENSPCIG00000020184	BTK	Bruton tyrosine kinase [Source:HGNC Symbol;Acc:HGNC:1133]	2701223	2736027	1	2252	45.62
GO:0039532	negative regulation of viral-induced cytoplasmic pattern recognition receptor signaling pathway	ensembl	protein_coding	MSTS01000146.1	ENSPCIG00000003889	TSPAN6	tetraspanin 6 [Source:HGNC Symbol;Acc:HGNC:11858]	3218000	3231685	1	1586	46.47
GO:0006955	immune response	ensembl	protein_coding	MSTS01000147.1	ENSPCIG00000034951	IL1RN		536462	553192	-1	1300	42.81
GO:0006955	immune response	ensembl	protein_coding	MSTS01000147.1	ENSPCIG00000032584	IL1F10	interleukin 1 family member 10 [Source:HGNC Symbol;Acc:HGNC:15552]	609420	638662	-1	3212	42
GO:0019732	antifungal humoral response	ensembl	protein_coding	MSTS01000147.1	ENSPCIG00000031417	IL36RN	interleukin 36 receptor antagonist [Source:HGNC Symbol;Acc:HGNC:15561]	627942	638662	-1	3795	41.67
GO:0006955	immune response	ensembl	protein_coding	MSTS01000147.1	ENSPCIG00000019173	IL1B		908812	916307	1	1766	40.31
GO:0030183	B cell differentiation	ensembl	protein_coding	MSTS01000147.1	ENSPCIG00000016187		adhesion G protein-coupled receptor G3 [Source:HGNC Symbol;Acc:HGNC:13728]	1696989	1722559	1	2527	41.42
GO:0043323	positive regulation of natural killer cell degranulation	ensembl	protein_coding	MSTS01000147.1	ENSPCIG00000001849	AP1G1	adaptor related protein complex 1 subunit gamma 1 [Source:HGNC Symbol;Acc:HGNC:555]	5965509	6026633	-1	2472	37.28
GO:0008009	chemokine activity	ensembl	protein_coding	MSTS01000148.1	ENSPCIG00000017257		C-C motif chemokine 21 pseudogene	5873844	5874257	1	414	53.62
GO:0035855	megakaryocyte development	ensembl	protein_coding	MSTS01000148.1	ENSPCIG00000029498	FLI1	Fli-1 proto-oncogene, ETS transcription factor [Source:HGNC Symbol;Acc:HGNC:3749]	6688536	6855360	-1	3117	40.82
GO:0045648	positive regulation of erythrocyte differentiation	ensembl	protein_coding	MSTS01000148.1	ENSPCIG00000029505	ETS1	ETS proto-oncogene 1, transcription factor [Source:HGNC Symbol;Acc:HGNC:3488]	7009668	7203504	1	1605	39.5
GO:0045670	regulation of osteoclast differentiation	ensembl	protein_coding	MSTS01000149.1	ENSPCIG00000001494	FSHB	follicle stimulating hormone subunit beta [Source:HGNC Symbol;Acc:HGNC:3964]	895435	900922	1	460	39.83
GO:0019886	antigen processing and presentation of exogenous peptide antigen via MHC class II	ensembl	protein_coding	MSTS01000149.1	ENSPCIG00000025154	TRAF6	TNF receptor associated factor 6 [Source:HGNC Symbol;Acc:HGNC:12036]	7141924	7151755	-1	1645	41.58
GO:0002250	adaptive immune response	ensembl	protein_coding	MSTS01000149.1	ENSPCIG00000007494	RAG1	recombination activating 1 [Source:HGNC Symbol;Acc:HGNC:9831]	7195419	7198559	1	3141	50.02
GO:0030183	B cell differentiation	ensembl	protein_coding	MSTS01000149.1	ENSPCIG00000007496	RAG2	recombination activating 2 [Source:HGNC Symbol;Acc:HGNC:9832]	7211158	7212732	-1	1575	44.76
GO:0002250	adaptive immune response	ensembl	protein_coding	MSTS01000150.1	ENSPCIG00000008161	GPR183	G protein-coupled receptor 183 [Source:HGNC Symbol;Acc:HGNC:3128]	4177875	4178948	1	1074	36.22
GO:0002300	CD8-positive	ensembl	protein_coding	MSTS01000150.1	ENSPCIG00000008163	GPR18	G protein-coupled receptor 18 [Source:HGNC Symbol;Acc:HGNC:4472]	4236221	4237213	1	993	37.26
GO:0046651	lymphocyte proliferation	ensembl	protein_coding	MSTS01000151.1	ENSPCIG00000013361	HELLS	helicase, lymphoid specific [Source:HGNC Symbol;Acc:HGNC:4861]	248002	356919	-1	2742	39.13
GO:0030183	B cell differentiation	ensembl	protein_coding	MSTS01000151.1	ENSPCIG00000012624	HHEX		2160318	2166858	-1	834	45.3
GO:0019885	antigen processing and presentation of endogenous peptide antigen via MHC class I	ensembl	protein_coding	MSTS01000151.1	ENSPCIG00000017309	IDE	insulin degrading enzyme [Source:HGNC Symbol;Acc:HGNC:5381]	2261872	2368472	1	4060	37.82
GO:0071357	cellular response to type I interferon	ensembl	protein_coding	MSTS01000151.1	ENSPCIG00000009123		interferon-induced protein with tetratricopeptide repeats 1-like	5266414	5281435	-1	2138	41.16
GO:0045672	positive regulation of osteoclast differentiation	ensembl	protein_coding	MSTS01000152.1	ENSPCIG00000020102	PPARGC1B	PPARG coactivator 1 beta [Source:HGNC Symbol;Acc:HGNC:30022]	4138549	4299729	1	3156	42.72
GO:0030097	hemopoiesis	ensembl	protein_coding	MSTS01000152.1	ENSPCIG00000019799	CSF1R	colony stimulating factor 1 receptor [Source:HGNC Symbol;Acc:HGNC:2433]	4540754	4583223	-1	3493	43.72
GO:0019882	antigen processing and presentation	ensembl	protein_coding	MSTS01000152.1	ENSPCIG00000014630	CD74	CD74 molecule [Source:HGNC Symbol;Acc:HGNC:1697]	5282039	5293354	-1	1267	45.52
GO:0002755	MyD88-dependent toll-like receptor signaling pathway	ensembl	protein_coding	MSTS01000152.1	ENSPCIG00000028596	TNIP1	TNFAIP3 interacting protein 1 [Source:HGNC Symbol;Acc:HGNC:16903]	6256342	6352791	-1	2238	42.74
GO:0030097	hemopoiesis	ensembl	protein_coding	MSTS01000153.1	ENSPCIG00000003007	CDK13	cyclin dependent kinase 13 [Source:HGNC Symbol;Acc:HGNC:1733]	1890345	2005351	1	4497	43.5
GO:0002244	hematopoietic progenitor cell differentiation	ensembl	protein_coding	MSTS01000153.1	ENSPCIG00000027590	INHBA	inhibin subunit beta A [Source:HGNC Symbol;Acc:HGNC:6066]	3382361	3397047	-1	1287	51.25
GO:0046639	negative regulation of alpha-beta T cell differentiation	ensembl	protein_coding	MSTS01000153.1	ENSPCIG00000027591	GLI3	GLI family zinc finger 3 [Source:HGNC Symbol;Acc:HGNC:4319]	3654516	3942070	-1	8951	44.43
GO:0002377	immunoglobulin production	ensembl	protein_coding	MSTS01000154.1	ENSPCIG00000007691	ITM2A	integral membrane protein 2A [Source:HGNC Symbol;Acc:HGNC:6173]	5273834	5293429	1	1961	42.16
GO:0002437	inflammatory response to antigenic stimulus	ensembl	protein_coding	MSTS01000154.1	ENSPCIG00000028506	CYSLTR1	cysteinyl leukotriene receptor 1 [Source:HGNC Symbol;Acc:HGNC:17451]	5938508	5939527	1	1020	44.02
GO:0050687	negative regulation of defense response to virus	ensembl	protein_coding	MSTS01000155.1	ENSPCIG00000020077	C1QBP	complement C1q binding protein [Source:HGNC Symbol;Acc:HGNC:1243]	205633	211794	-1	840	53.65
GO:0051607	defense response to virus	ensembl	protein_coding	MSTS01000155.1	ENSPCIG00000008605	NCBP3	nuclear cap binding subunit 3 [Source:HGNC Symbol;Acc:HGNC:24612]	996648	1011727	1	3786	57.23
GO:0043030	regulation of macrophage activation	ensembl	protein_coding	MSTS01000155.1	ENSPCIG00000020003	SHPK		1114384	1125961	1	3236	59.23
GO:0001771	immunological synapse formation	ensembl	protein_coding	MSTS01000155.1	ENSPCIG00000021414	DLG1	discs large MAGUK scaffold protein 1 [Source:HGNC Symbol;Acc:HGNC:2900]	2170600	2393400	-1	4346	43.47
GO:2000405	negative regulation of T cell migration	ensembl	protein_coding	MSTS01000155.1	ENSPCIG00000021420	APOD	apolipoprotein D [Source:HGNC Symbol;Acc:HGNC:612]	2558310	2561631	1	570	56.08
GO:2000974	negative regulation of pro-B cell differentiation	ensembl	protein_coding	MSTS01000155.1	ENSPCIG00000007986	HES1	hes family bHLH transcription factor 1 [Source:HGNC Symbol;Acc:HGNC:5192]	3617432	3619396	-1	867	63.21
GO:0004908	interleukin-1 receptor activity	ensembl	protein_coding	MSTS01000155.1	ENSPCIG00000025314	IL1RAP	interleukin 1 receptor accessory protein [Source:HGNC Symbol;Acc:HGNC:5995]	6933184	7096750	-1	3602	41.1
GO:0031665	negative regulation of lipopolysaccharide-mediated signaling pathway	ensembl	protein_coding	MSTS01000157.1	ENSPCIG00000032567	TRIB1	tribbles pseudokinase 1 [Source:HGNC Symbol;Acc:HGNC:16891]	1236759	1246376	-1	3180	44.66
GO:0071549	cellular response to dexamethasone stimulus	ensembl	protein_coding	MSTS01000157.1	ENSPCIG00000014014	FBXO32	F-box protein 32 [Source:HGNC Symbol;Acc:HGNC:16731]	3458957	3498510	1	1068	41.65
GO:1900625	positive regulation of monocyte aggregation	ensembl	protein_coding	MSTS01000157.1	ENSPCIG00000016493	HAS2	hyaluronan synthase 2 [Source:HGNC Symbol;Acc:HGNC:4819]	5750257	5786210	1	3047	39.26
GO:0072676	lymphocyte migration	ensembl	protein_coding	MSTS01000158.1	ENSPCIG00000007492	GATA3	GATA binding protein 3 [Source:HGNC Symbol;Acc:HGNC:4172]	2038312	2071815	-1	2916	42.83
GO:0050870	positive regulation of T cell activation	ensembl	protein_coding	MSTS01000158.1	ENSPCIG00000018916	PRKCQ	protein kinase C theta [Source:HGNC Symbol;Acc:HGNC:9410]	4056274	4188325	1	2079	38.56
GO:0002244	hematopoietic progenitor cell differentiation	ensembl	protein_coding	MSTS01000159.1	ENSPCIG00000006613	ARHGEF7	Rho guanine nucleotide exchange factor 7 [Source:HGNC Symbol;Acc:HGNC:15607]	879973	1187592	1	2562	37.04
GO:0002690	positive regulation of leukocyte chemotaxis	ensembl	protein_coding	MSTS01000159.1	ENSPCIG00000012955	F7	coagulation factor VII [Source:HGNC Symbol;Acc:HGNC:3544]	3932346	3951370	1	1498	37.98
GO:0045579	positive regulation of B cell differentiation	ensembl	protein_coding	MSTS01000159.1	ENSPCIG00000030530	PCID2	PCI domain containing 2 [Source:HGNC Symbol;Acc:HGNC:25653]	4061155	4101296	-1	1789	36.41
GO:0030097	hemopoiesis	ensembl	protein_coding	MSTS01000159.1	ENSPCIG00000030551	CUL4A	cullin 4A [Source:HGNC Symbol;Acc:HGNC:2554]	4102589	4167129	1	4097	36
GO:0043323	positive regulation of natural killer cell degranulation	ensembl	protein_coding	MSTS01000159.1	ENSPCIG00000016552	LAMP1	lysosomal associated membrane protein 1 [Source:HGNC Symbol;Acc:HGNC:6499]	4207571	4234374	1	1988	38.07
GO:0035754	B cell chemotaxis	ensembl	protein_coding	MSTS01000159.1	ENSPCIG00000011722	GAS6	growth arrest specific 6 [Source:HGNC Symbol;Acc:HGNC:4168]	5044269	5130477	-1	2782	40.06
GO:0030225	macrophage differentiation	ensembl	protein_coding	MSTS01000160.1	ENSPCIG00000030277	EIF2AK1	eukaryotic translation initiation factor 2 alpha kinase 1 [Source:HGNC Symbol;Acc:HGNC:24921]	3128798	3157600	-1	1878	35.59
GO:0090023	positive regulation of neutrophil chemotaxis	ensembl	protein_coding	MSTS01000160.1	ENSPCIG00000030270	RAC1	Rac family small GTPase 1 [Source:HGNC Symbol;Acc:HGNC:9801]	3594811	3625478	1	546	37.23
GO:1990266	neutrophil migration	ensembl	protein_coding	MSTS01000160.1	ENSPCIG00000017648	UMOD	uromodulin [Source:HGNC Symbol;Acc:HGNC:12559]	5662978	5679219	1	2663	41.45
GO:2000975	positive regulation of pro-B cell differentiation	ensembl	protein_coding	MSTS01000162.1	ENSPCIG00000027199	NUDT21	nudix hydrolase 21 [Source:HGNC Symbol;Acc:HGNC:13870]	537844	551119	-1	966	38.17
GO:0008009	chemokine activity	ensembl	protein_coding	MSTS01000162.1	ENSPCIG00000026588	CCL22		1631607	1638192	1	935	41.69
GO:0008009	chemokine activity	ensembl	protein_coding	MSTS01000162.1	ENSPCIG00000026591	CX3CL1		1650516	1670369	1	1457	44.18
GO:0008009	chemokine activity	ensembl	protein_coding	MSTS01000162.1	ENSPCIG00000032629	CCL17		1706113	1708917	1	1028	45.85
GO:0030097	hemopoiesis	ensembl	protein_coding	MSTS01000162.1	ENSPCIG00000015120	CIAPIN1	cytokine induced apoptosis inhibitor 1 [Source:HGNC Symbol;Acc:HGNC:28050]	1739587	1752503	-1	2637	40.85
GO:0050671	positive regulation of lymphocyte proliferation	ensembl	protein_coding	MSTS01000162.1	ENSPCIG00000004920	ZNF335	zinc finger protein 335 [Source:HGNC Symbol;Acc:HGNC:15807]	2175918	2197797	-1	4353	48.37
GO:0042113	B cell activation	ensembl	protein_coding	MSTS01000162.1	ENSPCIG00000004808	CD40		2361552	2406766	1	1645	45.48
GO:0002682	regulation of immune system process	ensembl	protein_coding	MSTS01000162.1	ENSPCIG00000021648	ORM1		3676958	3681350	-1	758	47.3
GO:0071346	cellular response to interferon-gamma	ensembl	protein_coding	MSTS01000162.1	ENSPCIG00000000854	STXBP1	syntaxin binding protein 1 [Source:HGNC Symbol;Acc:HGNC:11444]	5431572	5558961	1	2342	38.56
GO:0035162	embryonic hemopoiesis	ensembl	protein_coding	MSTS01000164.1	ENSPCIG00000026049	TPO	thyroid peroxidase [Source:HGNC Symbol;Acc:HGNC:12015]	2752125	2878815	1	2658	37.2
GO:0019730	antimicrobial humoral response	ensembl	protein_coding	MSTS01000164.1	ENSPCIG00000017206	COLEC11	collectin subfamily member 11 [Source:HGNC Symbol;Acc:HGNC:17213]	5906872	5979265	1	1825	39.77
GO:0039536	negative regulation of RIG-I signaling pathway	ensembl	protein_coding	MSTS01000165.1	ENSPCIG00000005362	SEC14L1	SEC14 like lipid binding 1 [Source:HGNC Symbol;Acc:HGNC:10698]	2675042	2753781	-1	2726	35.67
GO:0071425	hematopoietic stem cell proliferation	ensembl	protein_coding	MSTS01000166.1	ENSPCIG00000027685	WNT10B	Wnt family member 10B [Source:HGNC Symbol;Acc:HGNC:12775]	57045	62073	-1	1510	51.98
GO:0071425	hematopoietic stem cell proliferation	ensembl	protein_coding	MSTS01000166.1	ENSPCIG00000035861	WNT1	Wnt family member 1 [Source:HGNC Symbol;Acc:HGNC:12774]	83808	87394	1	1110	54
GO:0060218	hematopoietic stem cell differentiation	ensembl	protein_coding	MSTS01000166.1	ENSPCIG00000027436	LMBR1L	limb development membrane protein 1 like [Source:HGNC Symbol;Acc:HGNC:18268]	221404	232116	-1	2468	49.72
GO:0051025	negative regulation of immunoglobulin secretion	ensembl	protein_coding	MSTS01000166.1	ENSPCIG00000026826	TMBIM6	transmembrane BAX inhibitor motif containing 6 [Source:HGNC Symbol;Acc:HGNC:11723]	1005940	1023959	1	4708	39.8
GO:0048821	erythrocyte development	ensembl	protein_coding	MSTS01000166.1	ENSPCIG00000016121	SLC11A2	solute carrier family 11 member 2 [Source:HGNC Symbol;Acc:HGNC:10908]	2586088	2632590	-1	1767	42.98
GO:0045648	positive regulation of erythrocyte differentiation	ensembl	protein_coding	MSTS01000166.1	ENSPCIG00000034836	ACVR1B	activin A receptor type 1B [Source:HGNC Symbol;Acc:HGNC:172]	3620116	3665122	1	5446	41.06
GO:0050900	leukocyte migration	ensembl	protein_coding	MSTS01000166.1	ENSPCIG00000005268	ITGB7	integrin subunit beta 7 [Source:HGNC Symbol;Acc:HGNC:6162]	5346614	5362724	-1	2388	45.3
GO:0045637	regulation of myeloid cell differentiation	ensembl	protein_coding	MSTS01000166.1	ENSPCIG00000005306	RARG	retinoic acid receptor gamma [Source:HGNC Symbol;Acc:HGNC:9866]	5367481	5389826	-1	2825	53.67
GO:0060218	hematopoietic stem cell differentiation	ensembl	protein_coding	MSTS01000166.1	ENSPCIG00000006646	SP7	Sp7 transcription factor [Source:HGNC Symbol;Acc:HGNC:17321]	5504252	5511650	-1	1293	50.4
GO:0050687	negative regulation of defense response to virus	ensembl	protein_coding	MSTS01000166.1	ENSPCIG00000006658	PCBP2	poly(rC) binding protein 2 [Source:HGNC Symbol;Acc:HGNC:8648]	5718528	5737213	1	1101	43.09
GO:0050689	negative regulation of defense response to virus by host	ensembl	protein_coding	MSTS01000166.1	ENSPCIG00000006672	TARBP2	TARBP2 subunit of RISC loading complex [Source:HGNC Symbol;Acc:HGNC:11569]	5760264	5766344	1	1379	53.89
GO:0035855	megakaryocyte development	ensembl	protein_coding	MSTS01000166.1	ENSPCIG00000006724	ZNF385A	zinc finger protein 385A [Source:HGNC Symbol;Acc:HGNC:17521]	6821261	6850683	-1	2512	49.41
GO:0001782	B cell homeostasis	ensembl	protein_coding	MSTS01000166.1	ENSPCIG00000006736	NCKAP1L	NCK associated protein 1 like [Source:HGNC Symbol;Acc:HGNC:4862]	6973480	7028805	1	3860	42.53
GO:0030224	monocyte differentiation	ensembl	protein_coding	MSTS01000166.1	ENSPCIG00000006745	PDE1B	phosphodiesterase 1B [Source:HGNC Symbol;Acc:HGNC:8775]	7037656	7071908	1	1960	46.03
GO:0002244	hematopoietic progenitor cell differentiation	ensembl	protein_coding	MSTS01000167.1	ENSPCIG00000013887	PTPRZ1	protein tyrosine phosphatase receptor type Z1 [Source:HGNC Symbol;Acc:HGNC:9685]	2994605	3173439	1	6894	36.9
GO:2000402	negative regulation of lymphocyte migration	ensembl	protein_coding	MSTS01000167.1	ENSPCIG00000008785	WASL	WASP like actin nucleation promoting factor [Source:HGNC Symbol;Acc:HGNC:12735]	4974844	5088124	-1	3161	36.67
GO:0045087	innate immune response	ensembl	protein_coding	MSTS01000168.1	ENSPCIG00000015276	TRIM11	tripartite motif containing 11 [Source:HGNC Symbol;Acc:HGNC:16281]	2230101	2245579	-1	1404	41.16
GO:1904283	negative regulation of antigen processing and presentation of endogenous peptide antigen via MHC class I	ensembl	protein_coding	MSTS01000168.1	ENSPCIG00000008663	HFE	homeostatic iron regulator [Source:HGNC Symbol;Acc:HGNC:4886]	2406605	2414330	1	2345	39.54
GO:0071346	cellular response to interferon-gamma	ensembl	protein_coding	MSTS01000168.1	ENSPCIG00000000227	STX8	syntaxin 8 [Source:HGNC Symbol;Acc:HGNC:11443]	3319477	3587586	-1	844	36.47
GO:0031295	T cell costimulation	ensembl	protein_coding	MSTS01000168.1	ENSPCIG00000004350	EFNB3	ephrin B3 [Source:HGNC Symbol;Acc:HGNC:3228]	5517409	5524359	-1	3783	51.6
GO:0048539	bone marrow development	ensembl	protein_coding	MSTS01000168.1	ENSPCIG00000028990	TP53	tumor protein p53 [Source:HGNC Symbol;Acc:HGNC:11998]	5559297	5580244	1	2403	43.97
GO:0006955	immune response	ensembl	protein_coding	MSTS01000168.1	ENSPCIG00000028852	TNFSF12	TNF superfamily member 12 [Source:HGNC Symbol;Acc:HGNC:11927]	5691884	5701405	-1	732	42.56
GO:0030183	B cell differentiation	ensembl	protein_coding	MSTS01000168.1	ENSPCIG00000028822	GPS2	G protein pathway suppressor 2 [Source:HGNC Symbol;Acc:HGNC:4550]	5972342	5974911	1	981	46.34
GO:0002820	negative regulation of adaptive immune response	ensembl	protein_coding	MSTS01000168.1	ENSPCIG00000017315	ALOX15	arachidonate 15-lipoxygenase [Source:HGNC Symbol;Acc:HGNC:433]	6298820	6311772	-1	1917	45.74
GO:0045953	negative regulation of natural killer cell mediated cytotoxicity	ensembl	protein_coding	MSTS01000168.1	ENSPCIG00000017331	ARRB2	arrestin beta 2 [Source:HGNC Symbol;Acc:HGNC:712]	6363687	6377598	1	5739	48.73
GO:0090026	positive regulation of monocyte chemotaxis	ensembl	protein_coding	MSTS01000168.1	ENSPCIG00000019217	SERPINE1	serpin family E member 1 [Source:HGNC Symbol;Acc:HGNC:8583]	6940495	6953929	-1	3656	40.6
GO:0006959	humoral immune response	ensembl	protein_coding	MSTS01000169.1	ENSPCIG00000015159	BMI1		529868	533311	-1	1012	31.33
GO:0071346	cellular response to interferon-gamma	ensembl	protein_coding	MSTS01000169.1	ENSPCIG00000021043	MRC1	mannose receptor C-type 1 [Source:HGNC Symbol;Acc:HGNC:7228]	5044663	5171134	-1	5071	37.9
GO:0071346	cellular response to interferon-gamma	ensembl	protein_coding	MSTS01000169.1	ENSPCIG00000021032	VIM	vimentin [Source:HGNC Symbol;Acc:HGNC:12692]	5665908	5676919	-1	1401	41.09
GO:0008009	chemokine activity	ensembl	protein_coding	MSTS01000170.1	ENSPCIG00000021749	CCL21	C-C motif chemokine ligand 21 [Source:HGNC Symbol;Acc:HGNC:10620]	129540	130724	1	648	54.94
GO:0004896	cytokine receptor activity	ensembl	protein_coding	MSTS01000170.1	ENSPCIG00000021759	IL11RA		187151	199196	-1	1596	49.43
GO:0004897	ciliary neurotrophic factor receptor activity	ensembl	protein_coding	MSTS01000170.1	ENSPCIG00000021770	CNTFR	ciliary neurotrophic factor receptor [Source:HGNC Symbol;Acc:HGNC:2170]	363902	456691	1	1307	48.53
GO:0034140	negative regulation of toll-like receptor 3 signaling pathway	ensembl	protein_coding	MSTS01000170.1	ENSPCIG00000027661	UBQLN1	ubiquilin 1 [Source:HGNC Symbol;Acc:HGNC:12508]	3747999	3794609	1	1765	37.06
GO:0002862	negative regulation of inflammatory response to antigenic stimulus	ensembl	protein_coding	MSTS01000173.1	ENSPCIG00000011805	GPR17	G protein-coupled receptor 17 [Source:HGNC Symbol;Acc:HGNC:4471]	4935558	4936574	-1	1017	53.1
GO:0001771	immunological synapse formation	ensembl	protein_coding	MSTS01000174.1	ENSPCIG00000020282	MSN	moesin [Source:HGNC Symbol;Acc:HGNC:7373]	604111	684357	1	3808	49.97
GO:0043031	negative regulation of macrophage activation	ensembl	protein_coding	MSTS01000174.1	ENSPCIG00000020285	VSIG4		828392	849724	-1	2437	48.91
GO:0045087	innate immune response	ensembl	protein_coding	MSTS01000174.1	ENSPCIG00000030592	MID2	midline 2 [Source:HGNC Symbol;Acc:HGNC:7096]	3343656	3446071	1	2499	42.48
GO:0030097	hemopoiesis	ensembl	protein_coding	MSTS01000175.1	ENSPCIG00000000572	FLCN		1138696	1182145	-1	3767	39.64
GO:0002735	positive regulation of myeloid dendritic cell cytokine production	ensembl	protein_coding	MSTS01000176.1	ENSPCIG00000010941	DDX1	DEAD-box helicase 1 [Source:HGNC Symbol;Acc:HGNC:2734]	1231352	1259907	1	2223	51.74
GO:1900246	positive regulation of RIG-I signaling pathway	ensembl	protein_coding	MSTS01000176.1	ENSPCIG00000022139	PUM2	pumilio RNA binding family member 2 [Source:HGNC Symbol;Acc:HGNC:14958]	5310591	5397389	-1	4195	47.47
GO:0033029	regulation of neutrophil apoptotic process	ensembl	protein_coding	MSTS01000177.1	ENSPCIG00000017031	SLC7A11	solute carrier family 7 member 11 [Source:HGNC Symbol;Acc:HGNC:11059]	1472711	1575491	1	2386	38.7
GO:0001782	B cell homeostasis	ensembl	protein_coding	MSTS01000178.1	ENSPCIG00000025559	RC3H2	ring finger and CCCH-type domains 2 [Source:HGNC Symbol;Acc:HGNC:21461]	4872067	4932203	1	3952	35.01
GO:0034144	negative regulation of toll-like receptor 4 signaling pathway	ensembl	protein_coding	MSTS01000178.1	ENSPCIG00000025490	DAB2IP	DAB2 interacting protein [Source:HGNC Symbol;Acc:HGNC:17294]	6301657	6461221	-1	6918	43.14
GO:0039534	negative regulation of MDA-5 signaling pathway	ensembl	protein_coding	MSTS01000180.1	ENSPCIG00000002619	TKFC	triokinase and FMN cyclase [Source:HGNC Symbol;Acc:HGNC:24552]	66098	79848	1	2453	56.5
GO:0050870	positive regulation of T cell activation	ensembl	protein_coding	MSTS01000180.1	ENSPCIG00000008021	CCDC88B	coiled-coil domain containing 88B [Source:HGNC Symbol;Acc:HGNC:26757]	2593135	2619288	1	4218	51.93
GO:0071346	cellular response to interferon-gamma	ensembl	protein_coding	MSTS01000180.1	ENSPCIG00000029218	CDC42EP2	CDC42 effector protein 2 [Source:HGNC Symbol;Acc:HGNC:16263]	3557002	3557649	1	648	60.65
GO:0070431	nucleotide-binding oligomerization domain containing 2 signaling pathway	ensembl	protein_coding	MSTS01000180.1	ENSPCIG00000014350	RELA	RELA proto-oncogene, NF-kB subunit [Source:HGNC Symbol;Acc:HGNC:9955]	3898615	3910236	-1	2004	57.48
GO:0045585	positive regulation of cytotoxic T cell differentiation	ensembl	protein_coding	MSTS01000180.1	ENSPCIG00000008311	SART1	spliceosome associated factor 1, recruiter of U4/U6.U5 tri-snRNP [Source:HGNC Symbol;Acc:HGNC:10538]	4127990	4140696	1	2391	56.05
GO:0048535	lymph node development	ensembl	protein_coding	MSTS01000180.1	ENSPCIG00000003730	CD248	CD248 molecule [Source:HGNC Symbol;Acc:HGNC:18219]	4388714	4391058	-1	2229	65.29
GO:0071386	cellular response to corticosterone stimulus	ensembl	protein_coding	MSTS01000180.1	ENSPCIG00000008434	NPAS4	neuronal PAS domain protein 4 [Source:HGNC Symbol;Acc:HGNC:18983]	4484594	4490551	1	3343	54.8
GO:0002218	activation of innate immune response	ensembl	protein_coding	MSTS01000180.1	ENSPCIG00000008541	RBM14	RNA binding motif protein 14 [Source:HGNC Symbol;Acc:HGNC:14219]	4634733	4642932	1	2332	54.32
GO:0030183	B cell differentiation	ensembl	protein_coding	MSTS01000180.1	ENSPCIG00000026625	CLCF1	cardiotrophin like cytokine factor 1 [Source:HGNC Symbol;Acc:HGNC:17412]	5330579	5333063	-1	785	63.38
GO:0034138	toll-like receptor 3 signaling pathway	ensembl	protein_coding	MSTS01000180.1	ENSPCIG00000036094	UNC93B1	unc-93 homolog B1, TLR signaling regulator [Source:HGNC Symbol;Acc:HGNC:13481]	5680194	5698387	-1	4208	52
GO:0030183	B cell differentiation	ensembl	protein_coding	MSTS01000180.1	ENSPCIG00000022871	TCIRG1	T cell immune regulator 1, ATPase H+ transporting V0 subunit a3 [Source:HGNC Symbol;Acc:HGNC:11647]	5748824	5770739	1	2791	58.19
GO:0004896	cytokine receptor activity	ensembl	protein_coding	MSTS01000181.1	ENSPCIG00000030437	IL5RA	interleukin 5 receptor subunit alpha [Source:HGNC Symbol;Acc:HGNC:6017]	3274015	3319949	1	2292	39.43
GO:0019882	antigen processing and presentation	ensembl	protein_coding	MSTS01000184.1	ENSPCIG00000003767	RAB8B	RAB8B, member RAS oncogene family [Source:HGNC Symbol;Acc:HGNC:30273]	108545	180321	-1	676	36.52
GO:0039534	negative regulation of MDA-5 signaling pathway	ensembl	protein_coding	MSTS01000185.1	ENSPCIG00000013991	RIOK3	RIO kinase 3 [Source:HGNC Symbol;Acc:HGNC:11451]	4323159	4346289	-1	3698	38.08
GO:0097530	granulocyte migration	ensembl	protein_coding	MSTS01000186.1	ENSPCIG00000020503	JAM3	junctional adhesion molecule 3 [Source:HGNC Symbol;Acc:HGNC:15532]	149728	158207	1	903	39.86
GO:0071346	cellular response to interferon-gamma	ensembl	protein_coding	MSTS01000186.1	ENSPCIG00000020498	VPS26B	VPS26, retromer complex component B [Source:HGNC Symbol;Acc:HGNC:28119]	269151	313834	1	1032	41.24
GO:0002218	activation of innate immune response	ensembl	protein_coding	MSTS01000186.1	ENSPCIG00000017680	PSPC1	paraspeckle component 1 [Source:HGNC Symbol;Acc:HGNC:20320]	2313890	2373218	-1	2437	34.19
GO:1903707	negative regulation of hemopoiesis	ensembl	protein_coding	MSTS01000186.1	ENSPCIG00000033937	IL17D	interleukin 17D [Source:HGNC Symbol;Acc:HGNC:5984]	3407286	3428307	1	2021	40.51
GO:0050904	diapedesis	ensembl	protein_coding	MSTS01000187.1	ENSPCIG00000029994	FER	FER tyrosine kinase [Source:HGNC Symbol;Acc:HGNC:3655]	1561751	1849516	-1	2475	35.97
GO:0071346	cellular response to interferon-gamma	ensembl	protein_coding	MSTS01000189.1	ENSPCIG00000035850	PDE12	phosphodiesterase 12 [Source:HGNC Symbol;Acc:HGNC:25386]	4193082	4196908	1	1704	57.59
GO:0002283	neutrophil activation involved in immune response	ensembl	protein_coding	MSTS01000189.1	ENSPCIG00000012796	DNASE1L3	deoxyribonuclease 1 like 3 [Source:HGNC Symbol;Acc:HGNC:2959]	4784427	4808056	-1	2387	43.35
GO:0071385	cellular response to glucocorticoid stimulus	ensembl	protein_coding	MSTS01000189.1	ENSPCIG00000007678	FAM107A	family with sequence similarity 107 member A [Source:HGNC Symbol;Acc:HGNC:30827]	5199654	5330813	-1	570	44.38
GO:0002842	positive regulation of T cell mediated immune response to tumor cell	ensembl	protein_coding	MSTS01000190.1	ENSPCIG00000014979	FBXO38	F-box protein 38 [Source:HGNC Symbol;Acc:HGNC:28844]	638767	747816	1	4395	38.05
GO:0048536	spleen development	ensembl	protein_coding	MSTS01000190.1	ENSPCIG00000024493	NKX2-5	NK2 homeobox 5 [Source:HGNC Symbol;Acc:HGNC:2488]	5411740	5417537	1	2832	51.16
GO:1900170	negative regulation of glucocorticoid mediated signaling pathway	ensembl	protein_coding	MSTS01000190.1	ENSPCIG00000024487	CREBRF	CREB3 regulatory factor [Source:HGNC Symbol;Acc:HGNC:24050]	5509568	5532367	-1	2097	39.17
GO:0090027	negative regulation of monocyte chemotaxis	ensembl	protein_coding	MSTS01000190.1	ENSPCIG00000013569	DUSP1	dual specificity phosphatase 1 [Source:HGNC Symbol;Acc:HGNC:3064]	5872987	5875775	1	1926	46.04
GO:0031665	negative regulation of lipopolysaccharide-mediated signaling pathway	ensembl	protein_coding	MSTS01000191.1	ENSPCIG00000025362	CACTIN	cactin, spliceosome C complex subunit [Source:HGNC Symbol;Acc:HGNC:29938]	516955	534360	1	2637	47.39
GO:0051142	positive regulation of NK T cell proliferation	ensembl	protein_coding	MSTS01000191.1	ENSPCIG00000004702	RASAL3	RAS protein activator like 3 [Source:HGNC Symbol;Acc:HGNC:26129]	2940268	2958922	-1	2838	48.16
GO:0071425	hematopoietic stem cell proliferation	ensembl	protein_coding	MSTS01000191.1	ENSPCIG00000018414	BABAM1		5331365	5342426	1	2108	46.97
GO:0002812	biosynthetic process of antibacterial peptides active against Gram-negative bacteria	ensembl	protein_coding	MSTS01000191.1	ENSPCIG00000009262	ELANE	elastase, neutrophil expressed [Source:HGNC Symbol;Acc:HGNC:3309]	5559351	5569876	1	1383	45.56
GO:0006957	complement activation	ensembl	protein_coding	MSTS01000191.1	ENSPCIG00000009261	CFD	complement factor D [Source:HGNC Symbol;Acc:HGNC:2771]	5577234	5582734	1	1545	51.41
GO:0030097	hemopoiesis	ensembl	protein_coding	MSTS01000191.1	ENSPCIG00000007309	CNN2	calponin 2 [Source:HGNC Symbol;Acc:HGNC:2156]	5973208	5991622	1	987	48.75
GO:1903595	positive regulation of histamine secretion by mast cell	ensembl	protein_coding	MSTS01000192.1	ENSPCIG00000031421	VAMP8	vesicle associated membrane protein 8 [Source:HGNC Symbol;Acc:HGNC:12647]	4493187	4496932	1	744	50.96
GO:0050776	regulation of immune response	ensembl	protein_coding	MSTS01000192.1	ENSPCIG00000017043	CD8B		5845556	5866791	-1	1433	43.37
GO:0071707	immunoglobulin heavy chain V-D-J recombination	ensembl	protein_coding	MSTS01000193.1	ENSPCIG00000018341	POLB	DNA polymerase beta [Source:HGNC Symbol;Acc:HGNC:9174]	3794074	3827718	-1	1399	36.68
GO:0030099	myeloid cell differentiation	ensembl	protein_coding	MSTS01000193.1	ENSPCIG00000018329	KAT6A	lysine acetyltransferase 6A [Source:HGNC Symbol;Acc:HGNC:13013]	4154670	4303782	1	5994	37.51
GO:0002244	hematopoietic progenitor cell differentiation	ensembl	protein_coding	MSTS01000193.1	ENSPCIG00000028707	SFRP1	secreted frizzled related protein 1 [Source:HGNC Symbol;Acc:HGNC:10776]	5055262	5136834	1	1772	42.33
GO:2000670	positive regulation of dendritic cell apoptotic process	ensembl	protein_coding	MSTS01000194.1	ENSPCIG00000016701	RAPGEF2	Rap guanine nucleotide exchange factor 2 [Source:HGNC Symbol;Acc:HGNC:16854]	213487	522796	1	5816	36.54
GO:0002495	antigen processing and presentation of peptide antigen via MHC class II	ensembl	protein_coding	MSTS01000194.1	ENSPCIG00000015389	MARCHF1	membrane associated ring-CH-type finger 1 [Source:HGNC Symbol;Acc:HGNC:26077]	5763783	5888108	-1	1319	38.62
GO:0002821	positive regulation of adaptive immune response	ensembl	protein_coding	MSTS01000196.1	ENSPCIG00000015364	SASH3	SAM and SH3 domain containing 3 [Source:HGNC Symbol;Acc:HGNC:15975]	385979	404927	1	2533	49.24
GO:0019882	antigen processing and presentation	ensembl	protein_coding	MSTS01000196.1	ENSPCIG00000015312	RAB33A	RAB33A, member RAS oncogene family [Source:HGNC Symbol;Acc:HGNC:9773]	809409	823847	1	1777	48.21
GO:0030316	osteoclast differentiation	ensembl	protein_coding	MSTS01000196.1	ENSPCIG00000013020	GPC3	glypican 3 [Source:HGNC Symbol;Acc:HGNC:4451]	3603071	3981098	-1	1587	41.3
GO:0030097	hemopoiesis	ensembl	protein_coding	MSTS01000197.1	ENSPCIG00000020228	PGM3	phosphoglucomutase 3 [Source:HGNC Symbol;Acc:HGNC:8907]	2264534	2289029	1	2503	37.49
GO:0002224	toll-like receptor signaling pathway	ensembl	protein_coding	MSTS01000199.1	ENSPCIG00000002801	LRRC19	leucine rich repeat containing 19 [Source:HGNC Symbol;Acc:HGNC:23379]	413391	435333	1	1294	35.62
GO:0030890	positive regulation of B cell proliferation	ensembl	protein_coding	MSTS01000200.1	ENSPCIG00000036793	IRS2	insulin receptor substrate 2 [Source:HGNC Symbol;Acc:HGNC:6126]	1032684	1073067	1	6290	38.86
GO:0031296	B cell costimulation	ensembl	protein_coding	MSTS01000200.1	ENSPCIG00000021884	TNFSF13B	TNF superfamily member 13b [Source:HGNC Symbol;Acc:HGNC:11929]	2951387	2993786	-1	1752	35.64
GO:0033152	immunoglobulin V(D)J recombination	ensembl	protein_coding	MSTS01000200.1	ENSPCIG00000021882	LIG4	DNA ligase 4 [Source:HGNC Symbol;Acc:HGNC:6601]	3065617	3068352	1	2736	37.94
GO:0045087	innate immune response	ensembl	protein_coding	MSTS01000201.1	ENSPCIG00000028032	RIPK2	receptor interacting serine/threonine kinase 2 [Source:HGNC Symbol;Acc:HGNC:10020]	5531575	5585581	1	1623	38.17
GO:0030220	platelet formation	ensembl	protein_coding	MSTS01000203.1	ENSPCIG00000028631	VPS33A		2335241	2352190	1	2299	45.26
GO:0035162	embryonic hemopoiesis	ensembl	protein_coding	MSTS01000203.1	ENSPCIG00000017639	SH2B3	SH2B adaptor protein 3 [Source:HGNC Symbol;Acc:HGNC:29605]	4986377	5080224	1	1791	47.13
GO:0048541	Peyer's patch development	ensembl	protein_coding	MSTS01000204.1	ENSPCIG00000011289	CANCB4		2457442	2787204	1	1563	37.79
GO:0060333	interferon-gamma-mediated signaling pathway	ensembl	protein_coding	MSTS01000204.1	ENSPCIG00000020144	NMI		3312436	3342783	1	1344	37.02
GO:0019957	C-C chemokine binding	ensembl	protein_coding	MSTS01000205.1	ENSPCIG00000001021	CCR6	C-C motif chemokine receptor 6 [Source:HGNC Symbol;Acc:HGNC:1607]	3280904	3311416	1	1686	38.25
GO:0002244	hematopoietic progenitor cell differentiation	ensembl	protein_coding	MSTS01000206.1	ENSPCIG00000029838	PRRC2C	proline rich coiled-coil 2C [Source:HGNC Symbol;Acc:HGNC:24903]	1346240	1416694	1	8013	36.91
GO:0006955	immune response	ensembl	protein_coding	MSTS01000206.1	ENSPCIG00000030038	FASLG	Fas ligand [Source:HGNC Symbol;Acc:HGNC:11936]	2574816	2587086	1	1757	40.75
GO:0001782	B cell homeostasis	ensembl	protein_coding	MSTS01000206.1	ENSPCIG00000002058	RC3H1	ring finger and CCCH-type domains 1 [Source:HGNC Symbol;Acc:HGNC:29434]	3743887	3790970	-1	3396	38.11
GO:0010820	positive regulation of T cell chemotaxis	ensembl	protein_coding	MSTS01000207.1	ENSPCIG00000020449	OXSR1	oxidative stress responsive kinase 1 [Source:HGNC Symbol;Acc:HGNC:8508]	1031405	1129515	-1	2509	47.01
GO:0002755	MyD88-dependent toll-like receptor signaling pathway	ensembl	protein_coding	MSTS01000207.1	ENSPCIG00000020461	MYD88	MYD88 innate immune signal transduction adaptor [Source:HGNC Symbol;Acc:HGNC:7562]	1158492	1176180	-1	921	47.81
GO:0030368	interleukin-17 receptor activity	ensembl	protein_coding	MSTS01000207.1	ENSPCIG00000020469	IL17RD	interleukin 17 receptor D [Source:HGNC Symbol;Acc:HGNC:17616]	1248119	1326085	1	2217	45.59
GO:0071346	cellular response to interferon-gamma	ensembl	protein_coding	MSTS01000207.1	ENSPCIG00000006239	WNT5A	Wnt family member 5A [Source:HGNC Symbol;Acc:HGNC:12784]	3009904	3027690	1	1986	50.08
GO:0002230	positive regulation of defense response to virus by host	ensembl	protein_coding	MSTS01000207.1	ENSPCIG00000029342	SELENOK	selenoprotein K [Source:HGNC Symbol;Acc:HGNC:30394]	4820622	4823033	1	258	42.99
GO:0030368	interleukin-17 receptor activity	ensembl	protein_coding	MSTS01000207.1	ENSPCIG00000029340	IL17RB		4842758	4863053	-1	1455	47.64
GO:0050900	leukocyte migration	ensembl	protein_coding	MSTS01000208.1	ENSPCIG00000027055	ROCK1	Rho associated coiled-coil containing protein kinase 1 [Source:HGNC Symbol;Acc:HGNC:10251]	676534	808025	1	3930	35.85
GO:0048297	negative regulation of isotype switching to IgA isotypes	ensembl	protein_coding	MSTS01000208.1	ENSPCIG00000026942	THOC1	THO complex 1 [Source:HGNC Symbol;Acc:HGNC:19070]	896534	965540	-1	1977	37.4
GO:0038187	pattern recognition receptor activity	ensembl	protein_coding	MSTS01000208.1	ENSPCIG00000016565	COLEC12	collectin subfamily member 12 [Source:HGNC Symbol;Acc:HGNC:16016]	1058127	1266100	-1	2214	38.87
GO:0035783	CD4-positive	ensembl	protein_coding	MSTS01000210.1	ENSPCIG00000011719	CD81	CD81 molecule [Source:HGNC Symbol;Acc:HGNC:1701]	4006683	4042673	-1	993	57.77
GO:0042104	positive regulation of activated T cell proliferation	ensembl	protein_coding	MSTS01000210.1	ENSPCIG00000027044	IGF2	insulin like growth factor 2 [Source:HGNC Symbol;Acc:HGNC:5466]	4251163	4269703	1	3211	55.77
GO:0035325	Toll-like receptor binding	ensembl	protein_coding	MSTS01000210.1	ENSPCIG00000030152	TOLLIP	toll interacting protein [Source:HGNC Symbol;Acc:HGNC:16476]	5132242	5159534	1	2652	55.09
GO:0008009	chemokine activity	ensembl	protein_coding	MSTS01000211.1	ENSPCIG00000020162	CCL20		742701	747192	1	1388	40.12
GO:0045087	innate immune response	ensembl	protein_coding	MSTS01000212.1	ENSPCIG00000012864	LY96		2566603	2604248	-1	823	37.61
GO:0045087	innate immune response	ensembl	protein_coding	MSTS01000214.1	ENSPCIG00000026593	TRAF3	TNF receptor associated factor 3 [Source:HGNC Symbol;Acc:HGNC:12033]	3354161	3509961	-1	2126	37.18
GO:0071346	cellular response to interferon-gamma	ensembl	protein_coding	MSTS01000215.1	ENSPCIG00000025399	DAPK3	death associated protein kinase 3 [Source:HGNC Symbol;Acc:HGNC:2676]	605801	615057	-1	2401	46.35
GO:0002244	hematopoietic progenitor cell differentiation	ensembl	protein_coding	MSTS01000215.1	ENSPCIG00000025403	EEF2	eukaryotic translation elongation factor 2 [Source:HGNC Symbol;Acc:HGNC:3214]	617846	627150	-1	3160	43.21
GO:0030183	B cell differentiation	ensembl	protein_coding	MSTS01000215.1	ENSPCIG00000025417	ZBTB7A	zinc finger and BTB domain containing 7A [Source:HGNC Symbol;Acc:HGNC:18078]	732710	738924	-1	1638	56.22
GO:0004896	cytokine receptor activity	ensembl	protein_coding	MSTS01000215.1	ENSPCIG00000036381	EBI3	Epstein-Barr virus induced 3 [Source:HGNC Symbol;Acc:HGNC:3129]	937631	943960	1	693	44.42
GO:0045087	innate immune response	ensembl	protein_coding	MSTS01000215.1	ENSPCIG00000012428	TICAM1		1786954	1789062	-1	2109	54.81
GO:0034164	negative regulation of toll-like receptor 9 signaling pathway	ensembl	protein_coding	MSTS01000215.1	ENSPCIG00000013355	PTPRS	protein tyrosine phosphatase receptor type S [Source:HGNC Symbol;Acc:HGNC:9681]	2284874	2509167	-1	7739	50.03
GO:0006955	immune response	ensembl	protein_coding	MSTS01000215.1	ENSPCIG00000016640	TNFSF9		4516072	4518845	1	1337	51.19
GO:0006955	immune response	ensembl	protein_coding	MSTS01000215.1	ENSPCIG00000016641	CD70		4550613	4554089	1	1474	47.05
GO:0006955	immune response	ensembl	protein_coding	MSTS01000215.1	ENSPCIG00000016643	TNFSF14	TNF superfamily member 14 [Source:HGNC Symbol;Acc:HGNC:11930]	4652562	4655740	-1	1120	52.12
GO:0006956	complement activation	ensembl	protein_coding	MSTS01000215.1	ENSPCIG00000016648	C3	complement C3 [Source:HGNC Symbol;Acc:HGNC:1318]	4655128	4696452	-1	5850	46.84
GO:0006955	immune response	ensembl	protein_coding	MSTS01000215.1	ENSPCIG00000016668	VAV1	vav guanine nucleotide exchange factor 1 [Source:HGNC Symbol;Acc:HGNC:12657]	4772538	4811476	1	2454	47.43
GO:0045087	innate immune response	ensembl	protein_coding	MSTS01000216.1	ENSPCIG00000018166	TLR9		372392	378398	-1	3555	52.46
GO:0061519	macrophage homeostasis	ensembl	protein_coding	MSTS01000216.1	ENSPCIG00000018268	BAP1	BRCA1 associated protein 1 [Source:HGNC Symbol;Acc:HGNC:950]	715805	728120	-1	2187	45.32
GO:0042119	neutrophil activation	ensembl	protein_coding	MSTS01000216.1	ENSPCIG00000018688	PRKCD	protein kinase C delta [Source:HGNC Symbol;Acc:HGNC:9399]	1965410	1986036	1	2037	47.92
GO:0071346	cellular response to interferon-gamma	ensembl	protein_coding	MSTS01000218.1	ENSPCIG00000003658	DAPK1	death associated protein kinase 1 [Source:HGNC Symbol;Acc:HGNC:2674]	662632	924379	1	4498	37.35
GO:0050776	regulation of immune response	ensembl	protein_coding	MSTS01000219.1	ENSPCIG00000020246	DENND1B	DENN domain containing 1B [Source:HGNC Symbol;Acc:HGNC:28404]	959401	1331606	1	2328	34.59
GO:0045579	positive regulation of B cell differentiation	ensembl	protein_coding	MSTS01000220.1	ENSPCIG00000030416	ATP11C	ATPase phospholipid transporting 11C [Source:HGNC Symbol;Acc:HGNC:13554]	1722082	1930111	1	3760	42.02
GO:0030183	B cell differentiation	ensembl	protein_coding	MSTS01000220.1	ENSPCIG00000033804	CD40LG	CD40 ligand [Source:HGNC Symbol;Acc:HGNC:11935]	4508412	4526794	-1	2361	45.14
GO:0030225	macrophage differentiation	ensembl	protein_coding	MSTS01000221.1	ENSPCIG00000036531	SPIB		1153541	1159104	1	1878	58.09
GO:0045087	innate immune response	ensembl	protein_coding	MSTS01000221.1	ENSPCIG00000026788	TRIM28	tripartite motif containing 28 [Source:HGNC Symbol;Acc:HGNC:16384]	4551936	4557445	-1	2394	65.39
GO:0042590	antigen processing and presentation of exogenous peptide antigen via MHC class I	ensembl	protein_coding	MSTS01000222.1	ENSPCIG00000020362	FCER1G	Fc fragment of IgE receptor Ig [Source:HGNC Symbol;Acc:HGNC:3611]	1500482	1515634	-1	258	41.23
GO:0035683	memory T cell extravasation	ensembl	protein_coding	MSTS01000222.1	ENSPCIG00000010256	F11R	F11 receptor [Source:HGNC Symbol;Acc:HGNC:14685]	1739918	1763585	1	2855	41.49
GO:1902035	positive regulation of hematopoietic stem cell proliferation	ensembl	protein_coding	MSTS01000222.1	ENSPCIG00000008265	PDCD2	programmed cell death 2 [Source:HGNC Symbol;Acc:HGNC:8762]	1778965	1792360	1	1074	38.6
GO:0002315	marginal zone B cell differentiation	ensembl	protein_coding	MSTS01000222.1	ENSPCIG00000020629	DLL1	delta like canonical Notch ligand 1 [Source:HGNC Symbol;Acc:HGNC:2908]	2196119	2206702	1	3011	45.67
GO:0016064	immunoglobulin mediated immune response	ensembl	protein_coding	MSTS01000223.1	ENSPCIG00000010539	INPP5D	inositol polyphosphate-5-phosphatase D [Source:HGNC Symbol;Acc:HGNC:6079]	2462284	2599185	-1	4051	46.82
GO:0045671	negative regulation of osteoclast differentiation	ensembl	protein_coding	MSTS01000223.1	ENSPCIG00000003039	GPR55	G protein-coupled receptor 55 [Source:HGNC Symbol;Acc:HGNC:4511]	3226785	3227705	1	921	54.72
GO:0030316	osteoclast differentiation	ensembl	protein_coding	MSTS01000224.1	ENSPCIG00000011923	GAB2	GRB2 associated binding protein 2 [Source:HGNC Symbol;Acc:HGNC:14458]	69778	323214	-1	1989	42.96
GO:0070430	positive regulation of nucleotide-binding oligomerization domain containing 1 signaling pathway	ensembl	protein_coding	MSTS01000228.1	ENSPCIG00000021636	SLC46A2	solute carrier family 46 member 2 [Source:HGNC Symbol;Acc:HGNC:16055]	94914	106139	1	1993	43.31
GO:0043030	regulation of macrophage activation	ensembl	protein_coding	MSTS01000230.1	ENSPCIG00000002739	PLA2G10	phospholipase A2 group X [Source:HGNC Symbol;Acc:HGNC:9029]	1816200	1830301	-1	477	41.41
GO:0001913	T cell mediated cytotoxicity	ensembl	protein_coding	MSTS01000230.1	ENSPCIG00000006225	EMP2	epithelial membrane protein 2 [Source:HGNC Symbol;Acc:HGNC:3334]	3402644	3459468	1	1433	42.06
GO:0045824	negative regulation of innate immune response	ensembl	protein_coding	MSTS01000231.1	ENSPCIG00000020229	LGP2	DExH-box helicase 58 [Source:HGNC Symbol;Acc:HGNC:29517]	978049	996914	-1	2386	46.81
GO:0045589	regulation of regulatory T cell differentiation	ensembl	protein_coding	MSTS01000231.1	ENSPCIG00000020226	KAT2A	lysine acetyltransferase 2A [Source:HGNC Symbol;Acc:HGNC:4201]	997780	1008321	-1	3377	54.18
GO:0045648	positive regulation of erythrocyte differentiation	ensembl	protein_coding	MSTS01000231.1	ENSPCIG00000025545	STAT3	signal transducer and activator of transcription 3 [Source:HGNC Symbol;Acc:HGNC:11364]	1195679	1248037	-1	4956	40.05
GO:0016493	C-C chemokine receptor activity	ensembl	protein_coding	MSTS01000231.1	ENSPCIG00000035818	CCR10	C-C motif chemokine receptor 10 [Source:HGNC Symbol;Acc:HGNC:4474]	1548255	1549316	-1	1062	59.13
GO:0042116	macrophage activation	ensembl	protein_coding	MSTS01000231.1	ENSPCIG00000021478	TMEM106A	transmembrane protein 106A [Source:HGNC Symbol;Acc:HGNC:28288]	2079551	2091862	1	3253	44.61
GO:0006955	immune response	ensembl	protein_coding	MSTS01000232.1	ENSPCIG00000015286	CD28	CD28 molecule [Source:HGNC Symbol;Acc:HGNC:1653]	1410164	1452363	1	875	37.77
GO:0050853	B cell receptor signaling pathway	ensembl	protein_coding	MSTS01000232.1	ENSPCIG00000015278	CTLA4	cytotoxic T-lymphocyte associated protein 4 [Source:HGNC Symbol;Acc:HGNC:2505]	1594772	1608600	1	2006	38.52
GO:0031295	T cell costimulation	ensembl	protein_coding	MSTS01000232.1	ENSPCIG00000015275	ICOS		1697189	1725736	1	1303	36.84
GO:0051607	defense response to virus	ensembl	protein_coding	MSTS01000239.1	ENSPCIG00000030566	BNIP3	BCL2 interacting protein 3 [Source:HGNC Symbol;Acc:HGNC:1084]	1870644	1891556	-1	1580	49.95
GO:0042110	T cell activation	ensembl	protein_coding	MSTS01000240.1	ENSPCIG00000010014	DDOST	dolichyl-diphosphooligosaccharide--protein glycosyltransferase non-catalytic subunit [Source:HGNC Symbol;Acc:HGNC:2728]	1126006	1134436	1	1580	49.21
GO:0050689	negative regulation of defense response to virus by host	ensembl	protein_coding	MSTS01000240.1	ENSPCIG00000010001	MUL1	mitochondrial E3 ubiquitin protein ligase 1 [Source:HGNC Symbol;Acc:HGNC:25762]	1303581	1312114	1	1160	46.57
GO:0042130	negative regulation of T cell proliferation	ensembl	protein_coding	MSTS01000240.1	ENSPCIG00000029124	PLA2G2F	phospholipase A2 group IIF [Source:HGNC Symbol;Acc:HGNC:30040]	1790680	1801365	-1	1736	46.45
GO:0002760	positive regulation of antimicrobial humoral response	ensembl	protein_coding	MSTS01000242.1	ENSPCIG00000018121	ACOD1	aconitate decarboxylase 1 [Source:HGNC Symbol;Acc:HGNC:33904]	1164753	1177207	1	1814	40.15
GO:0048246	macrophage chemotaxis	ensembl	protein_coding	MSTS01000242.1	ENSPCIG00000013373	EDNRB	endothelin receptor type B [Source:HGNC Symbol;Acc:HGNC:3180]	2306010	2330808	-1	2194	38.73
GO:0045672	positive regulation of osteoclast differentiation	ensembl	protein_coding	MSTS01000242.1	ENSPCIG00000033769	POU4F1	POU class 4 homeobox 1 [Source:HGNC Symbol;Acc:HGNC:9218]	3111963	3115208	-1	2566	57.67
GO:0016446	somatic hypermutation of immunoglobulin genes	ensembl	protein_coding	MSTS01000243.1	ENSPCIG00000015184	MCM3AP	minichromosome maintenance complex component 3 associated protein [Source:HGNC Symbol;Acc:HGNC:6946]	2217810	2252262	1	5586	54.29
GO:0030593	neutrophil chemotaxis	ensembl	protein_coding	MSTS01000243.1	ENSPCIG00000024190	ITGB2	integrin subunit beta 2 [Source:HGNC Symbol;Acc:HGNC:6155]	3844699	3890339	1	2854	56.61
GO:0050798	activated T cell proliferation	ensembl	protein_coding	MSTS01000244.1	ENSPCIG00000023056	ABL1	ABL proto-oncogene 1, non-receptor tyrosine kinase [Source:HGNC Symbol;Acc:HGNC:76]	1566934	1767111	1	3297	37.64
GO:0002244	hematopoietic progenitor cell differentiation	ensembl	protein_coding	MSTS01000245.1	ENSPCIG00000011695	DOCK1	dedicator of cytokinesis 1 [Source:HGNC Symbol;Acc:HGNC:2987]	152831	722306	-1	6892	45.61
GO:0002244	hematopoietic progenitor cell differentiation	ensembl	protein_coding	MSTS01000245.1	ENSPCIG00000022891	MMP21	matrix metallopeptidase 21 [Source:HGNC Symbol;Acc:HGNC:14357]	1834446	1849761	1	1905	49.8
GO:0035754	B cell chemotaxis	ensembl	protein_coding	MSTS01000245.1	ENSPCIG00000023128	CH25H	cholesterol 25-hydroxylase [Source:HGNC Symbol;Acc:HGNC:1907]	3342206	3346390	1	873	48.96
GO:0006955	immune response	ensembl	protein_coding	MSTS01000245.1	ENSPCIG00000016460	FAS		3584711	3626678	-1	2900	45.25
GO:0002446	neutrophil mediated immunity	ensembl	protein_coding	MSTS01000246.1	ENSPCIG00000036661	IRAK4	interleukin 1 receptor associated kinase 4 [Source:HGNC Symbol;Acc:HGNC:17967]	2768894	2822526	-1	2075	36.59
GO:0034140	negative regulation of toll-like receptor 3 signaling pathway	ensembl	protein_coding	MSTS01000247.1	ENSPCIG00000021015	TNFAIP3	TNF alpha induced protein 3 [Source:HGNC Symbol;Acc:HGNC:11896]	232365	246051	1	2367	40.65
GO:0006955	immune response	ensembl	protein_coding	MSTS01000249.1	ENSPCIG00000004179	LY86	lymphocyte antigen 86 [Source:HGNC Symbol;Acc:HGNC:16837]	3593977	3731825	1	589	39.04
GO:0050860	negative regulation of T cell receptor signaling pathway	ensembl	protein_coding	MSTS01000250.1	ENSPCIG00000009254	UBASH3A	ubiquitin associated and SH3 domain containing A [Source:HGNC Symbol;Acc:HGNC:12462]	569616	669198	1	2061	36.64
GO:0030218	erythrocyte differentiation	ensembl	protein_coding	MSTS01000250.1	ENSPCIG00000007865	PKNOX1	PBX/knotted 1 homeobox 1 [Source:HGNC Symbol;Acc:HGNC:9022]	1168147	1331238	1	1537	37.49
GO:0006955	immune response	ensembl	protein_coding	MSTS01000252.1	ENSPCIG00000023475	IL7		93024	177996	1	696	36.8
GO:0002376	immune system process	ensembl	protein_coding	MSTS01000255.1	ENSPCIG00000022552	PSMB9	proteasome 20S subunit beta 9 [Source:HGNC Symbol;Acc:HGNC:9546]	427959	580908	-1	675	41.65
GO:0002479	antigen processing and presentation of exogenous peptide antigen via MHC class I, TAP-dependent	ensembl	protein_coding	MSTS01000255.1	ENSPCIG00000034298	TAP1		432838	591386	1	2046	41.8
GO:0019885	antigen processing and presentation of endogenous peptide antigen via MHC class I	ensembl	protein_coding	MSTS01000255.1	ENSPCIG00000001956	TAP2		483835	500554	1	2498	41.15
GO:0002479	antigen processing and presentation of exogenous peptide antigen via MHC class I, TAP-dependent	ensembl	protein_coding	MSTS01000255.1	ENSPCIG00000008629		antigen peptide transporter 1-like	896616	909375	1	2184	44.4
GO:0001774	microglial cell activation	ensembl	protein_coding	MSTS01000255.1	ENSPCIG00000018805	AGER	advanced glycosylation end-product specific receptor [Source:HGNC Symbol;Acc:HGNC:320]	1658979	1663373	1	1311	51.22
GO:0006956	complement activation	ensembl	protein_coding	MSTS01000255.1	ENSPCIG00000018795	C4A		1845466	1869939	-1	6452	46.85
GO:0006956	complement activation	ensembl	protein_coding	MSTS01000255.1	ENSPCIG00000018602	CFB		1894236	1904324	-1	2211	46.59
GO:0006956	complement activation	ensembl	protein_coding	MSTS01000255.1	ENSPCIG00000018577	C2	complement C2 [Source:HGNC Symbol;Acc:HGNC:1248]	1902935	1917233	-1	2893	44.64
GO:0002429	immune response-activating cell surface receptor signaling pathway	ensembl	protein_coding	MSTS01000255.1	ENSPCIG00000017583	BAG6	BCL2 associated athanogene 6 [Source:HGNC Symbol;Acc:HGNC:13919]	2311743	2325489	1	3466	45.09
GO:0071346	cellular response to interferon-gamma	ensembl	protein_coding	MSTS01000255.1	ENSPCIG00000017580	AIF1	allograft inflammatory factor 1 [Source:HGNC Symbol;Acc:HGNC:352]	2343759	2364799	-1	1404	41.13
GO:0006955	immune response	ensembl	protein_coding	MSTS01000255.1	ENSPCIG00000017579	LTB		2373449	2392741	1	1772	42.56
GO:0045123	cellular extravasation	ensembl	protein_coding	MSTS01000255.1	ENSPCIG00000032345	TNF	tumor necrosis factor [Source:HGNC Symbol;Acc:HGNC:11892]	2395984	2398540	-1	1563	45.25
GO:0006955	immune response	ensembl	protein_coding	MSTS01000255.1	ENSPCIG00000017577	NFKBIL1		2400373	2412999	-1	1770	47.31
GO:0034141	positive regulation of toll-like receptor 3 signaling pathway	ensembl	protein_coding	MSTS01000255.1	ENSPCIG00000015009	FLOT1	flotillin 1 [Source:HGNC Symbol;Acc:HGNC:3757]	2974387	2984066	1	3145	47.18
GO:0045087	innate immune response	ensembl	protein_coding	MSTS01000255.1	ENSPCIG00000014965	TRIM26	tripartite motif containing 26 [Source:HGNC Symbol;Acc:HGNC:12962]	3259052	3282202	1	2144	39.87
GO:0045087	innate immune response	ensembl	protein_coding	MSTS01000255.1	ENSPCIG00000014962	TRIM15	tripartite motif containing 15 [Source:HGNC Symbol;Acc:HGNC:16284]	3303285	3318657	-1	1362	41.96
GO:0030218	erythrocyte differentiation	ensembl	protein_coding	MSTS01000255.1	ENSPCIG00000014959	TRIM10	tripartite motif containing 10 [Source:HGNC Symbol;Acc:HGNC:10072]	3324433	3339127	1	1443	42.6
GO:0043011	myeloid dendritic cell differentiation	ensembl	protein_coding	MSTS01000255.1	ENSPCIG00000004084	UBD	ubiquitin D [Source:HGNC Symbol;Acc:HGNC:18795]	3595978	3600494	1	915	40.58
GO:0006955	immune response	ensembl	protein_coding	MSTS01000256.1	ENSPCIG00000027192		bone marrow proteoglycan-like	2943036	2946322	-1	832	42.59
GO:0006955	immune response	ensembl	protein_coding	MSTS01000256.1	ENSPCIG00000002231		proteoglycan 3-like	2955397	2971411	-1	1144	40.85
GO:0045916	negative regulation of complement activation	ensembl	protein_coding	MSTS01000256.1	ENSPCIG00000013123		serpin family G member 1 [Source:HGNC Symbol;Acc:HGNC:1228]	3189398	3204986	1	1982	46.78
GO:0045654	positive regulation of megakaryocyte differentiation	ensembl	protein_coding	MSTS01000257.1	ENSPCIG00000019237	FAXDC2	fatty acid hydroxylase domain containing 2 [Source:HGNC Symbol;Acc:HGNC:1334]	311769	367204	-1	1020	39.92
GO:0002250	adaptive immune response	ensembl	protein_coding	MSTS01000257.1	ENSPCIG00000030175	ITK	IL2 inducible T cell kinase [Source:HGNC Symbol;Acc:HGNC:6171]	3196045	3282457	1	4458	40.36
GO:0050852	T cell receptor signaling pathway	ensembl	protein_coding	MSTS01000258.1	ENSPCIG00000030509	CD247	CD247 molecule [Source:HGNC Symbol;Acc:HGNC:1677]	748799	841602	-1	2185	42.31
GO:0008009	chemokine activity	ensembl	protein_coding	MSTS01000258.1	ENSPCIG00000030540		cytokine SCM-1 beta-likE	1921172	1926270	1	899	40.07
GO:0008009	chemokine activity	ensembl	protein_coding	MSTS01000258.1	ENSPCIG00000034139		lymphotactin-like	1932402	1938186	1	568	39.69
GO:0050901	leukocyte tethering or rolling	ensembl	protein_coding	MSTS01000258.1	ENSPCIG00000028787	SELE	selectin E [Source:HGNC Symbol;Acc:HGNC:10718]	3170912	3183859	-1	4840	39.76
GO:0030099	myeloid cell differentiation	ensembl	protein_coding	MSTS01000259.1	ENSPCIG00000000570	TET2	tet methylcytosine dioxygenase 2 [Source:HGNC Symbol;Acc:HGNC:25941]	1806177	1965568	1	8656	36.96
GO:0050900	leukocyte migration	ensembl	protein_coding	MSTS01000259.1	ENSPCIG00000000116	AIMP1	aminoacyl tRNA synthetase complex interacting multifunctional protein 1 [Source:HGNC Symbol;Acc:HGNC:10648]	3122724	3176482	1	1073	36.37
GO:0030097	hemopoiesis	ensembl	protein_coding	MSTS01000262.1	ENSPCIG00000016256	CRIP2	cysteine rich protein 2 [Source:HGNC Symbol;Acc:HGNC:2361]	399439	410080	-1	2041	47.74
GO:0002244	hematopoietic progenitor cell differentiation	ensembl	protein_coding	MSTS01000262.1	ENSPCIG00000011022	BMP4	bone morphogenetic protein 4 [Source:HGNC Symbol;Acc:HGNC:1071]	1802859	1809454	1	2190	43.83
GO:0050687	negative regulation of defense response to virus	ensembl	protein_coding	MSTS01000263.1	ENSPCIG00000026388	TRAF3IP1	TRAF3 interacting protein 1 [Source:HGNC Symbol;Acc:HGNC:17861]	3152803	3232035	1	1782	45.6
GO:0045578	negative regulation of B cell differentiation	ensembl	protein_coding	MSTS01000266.1	ENSPCIG00000024918	HMGB3	high mobility group box 3 [Source:HGNC Symbol;Acc:HGNC:5004]	1141156	1253849	1	1300	45.54
GO:0001771	immunological synapse formation	ensembl	protein_coding	MSTS01000268.1	ENSPCIG00000015263	PRF1	perforin 1 [Source:HGNC Symbol;Acc:HGNC:9360]	1270444	1280104	1	2108	48.29
GO:0002741	positive regulation of cytokine secretion involved in immune response	ensembl	protein_coding	MSTS01000268.1	ENSPCIG00000015422	HK1	hexokinase 1 [Source:HGNC Symbol;Acc:HGNC:4922]	2532502	2654290	-1	3088	45.27
GO:0002735	positive regulation of myeloid dendritic cell cytokine production	ensembl	protein_coding	MSTS01000268.1	ENSPCIG00000015505	DDX21	DExD-box helicase 21 [Source:HGNC Symbol;Acc:HGNC:2744]	2884262	2902426	-1	3195	47.15
GO:0042130	negative regulation of T cell proliferation	ensembl	protein_coding	MSTS01000269.1	ENSPCIG00000009430	MAD1L1	mitotic arrest deficient 1 like 1 [Source:HGNC Symbol;Acc:HGNC:6762]	943107	1588320	-1	3017	38.28
GO:0002315	marginal zone B cell differentiation	ensembl	protein_coding	MSTS01000269.1	ENSPCIG00000010090	LFNG	LFNG O-fucosylpeptide 3-beta-N-acetylglucosaminyltransferase [Source:HGNC Symbol;Acc:HGNC:6560]	2201759	2225998	1	1212	46.8
GO:0031295	T cell costimulation	ensembl	protein_coding	MSTS01000269.1	ENSPCIG00000013434	CARD11	caspase recruitment domain family member 11 [Source:HGNC Symbol;Acc:HGNC:16393]	3001795	3141439	-1	4797	41.71
GO:0071385	cellular response to glucocorticoid stimulus	ensembl	protein_coding	MSTS01000271.1	ENSPCIG00000032543	REST	RE1 silencing transcription factor [Source:HGNC Symbol;Acc:HGNC:9966]	524199	547069	-1	2854	36.9
GO:0002371	dendritic cell cytokine production	ensembl	protein_coding	MSTS01000271.1	ENSPCIG00000006562	KIT	KIT proto-oncogene, receptor tyrosine kinase [Source:HGNC Symbol;Acc:HGNC:6342]	2574344	2673630	-1	3973	39.74
GO:0002244	hematopoietic progenitor cell differentiation	ensembl	protein_coding	MSTS01000271.1	ENSPCIG00000006557	PDGFRA		3080956	3129213	-1	3852	40.54
GO:0004896	cytokine receptor activity	ensembl	protein_coding	MSTS01000272.1	ENSPCIG00000013600	CDC20		766329	799406	-1	3534	50.86
GO:0030097	hemopoiesis	ensembl	protein_coding	MSTS01000272.1	ENSPCIG00000013728	GFI1	growth factor independent 1 transcriptional repressor [Source:HGNC Symbol;Acc:HGNC:4237]	1653235	1662150	1	1245	48.74
GO:0042130	negative regulation of T cell proliferation	ensembl	protein_coding	MSTS01000272.1	ENSPCIG00000013755	GLMN	glomulin, FKBP associated protein [Source:HGNC Symbol;Acc:HGNC:14373]	1814300	1855642	1	2913	42.69
GO:0006955	immune response	ensembl	protein_coding	MSTS01000272.1	ENSPCIG00000014213	TGFBR3	transforming growth factor beta receptor 3 [Source:HGNC Symbol;Acc:HGNC:11774]	2255638	2476024	1	4084	42.15
GO:0006955	immune response	ensembl	protein_coding	MSTS01000274.1	ENSPCIG00000008715	IRAK1BP1	interleukin 1 receptor associated kinase 1 binding protein 1 [Source:HGNC Symbol;Acc:HGNC:17368]	1522515	1553857	1	1641	37.33
GO:0090027	negative regulation of monocyte chemotaxis	ensembl	protein_coding	MSTS01000275.1	ENSPCIG00000011444	CCN3	cellular communication network factor 3 [Source:HGNC Symbol;Acc:HGNC:7885]	2876936	2886777	1	1485	40.74
GO:0006955	immune response	ensembl	protein_coding	MSTS01000275.1	ENSPCIG00000011446	ENPP2	ectonucleotide pyrophosphatase/phosphodiesterase 2 [Source:HGNC Symbol;Acc:HGNC:3357]	3040299	3231716	-1	4013	38.81
GO:0030097	hemopoiesis	ensembl	protein_coding	MSTS01000276.1	ENSPCIG00000026941	TAZ	tafazzin [Source:HGNC Symbol;Acc:HGNC:11577]	613827	623919	1	1491	48.24
GO:0043249	erythrocyte maturation	ensembl	protein_coding	MSTS01000276.1	ENSPCIG00000003610	G6PD	glucose-6-phosphate dehydrogenase [Source:HGNC Symbol;Acc:HGNC:4057]	971358	993602	-1	1764	48.48
GO:0090022	regulation of neutrophil chemotaxis	ensembl	protein_coding	MSTS01000276.1	ENSPCIG00000016705	MPP1	membrane palmitoylated protein 1 [Source:HGNC Symbol;Acc:HGNC:7219]	1549462	1620374	-1	1491	43.21
GO:0043308	eosinophil degranulation	ensembl	protein_coding	MSTS01000276.1	ENSPCIG00000021213	VAMP7	vesicle associated membrane protein 7 [Source:HGNC Symbol;Acc:HGNC:11486]	2320142	2380216	-1	1484	41.86
GO:0033089	positive regulation of T cell differentiation in thymus	ensembl	protein_coding	MSTS01000278.1	ENSPCIG00000004906	EGR3	early growth response 3 [Source:HGNC Symbol;Acc:HGNC:3240]	862108	864553	1	1161	62.47
GO:0045089	positive regulation of innate immune response	ensembl	protein_coding	MSTS01000278.1	ENSPCIG00000012699	POLR3D	RNA polymerase III subunit D [Source:HGNC Symbol;Acc:HGNC:1080]	1354529	1364920	-1	1194	44.61
GO:0048821	erythrocyte development	ensembl	protein_coding	MSTS01000278.1	ENSPCIG00000012711	DMTN	dematin actin binding protein [Source:HGNC Symbol;Acc:HGNC:3382]	1630439	1666268	-1	3226	45.41
GO:0002925	positive regulation of humoral immune response mediated by circulating immunoglobulin	ensembl	protein_coding	MSTS01000280.1	ENSPCIG00000022928	HPX	hemopexin [Source:HGNC Symbol;Acc:HGNC:5171]	1669212	1702135	1	1580	42.21
GO:0045087	innate immune response	ensembl	protein_coding	MSTS01000280.1	ENSPCIG00000014289	NLRP1		2895853	2925503	1	3522	37.93
GO:0051384	response to glucocorticoid	ensembl	protein_coding	MSTS01000281.1	ENSPCIG00000022868	ACSBG1	acyl-CoA synthetase bubblegum family member 1 [Source:HGNC Symbol;Acc:HGNC:29567]	951558	1060072	-1	2619	43.98
GO:0045638	negative regulation of myeloid cell differentiation	ensembl	protein_coding	MSTS01000281.1	ENSPCIG00000022865	WDR61	WD repeat domain 61 [Source:HGNC Symbol;Acc:HGNC:30300]	1102838	1142301	-1	2845	43.44
GO:0034101	erythrocyte homeostasis	ensembl	protein_coding	MSTS01000281.1	ENSPCIG00000019022	IREB2	iron responsive element binding protein 2 [Source:HGNC Symbol;Acc:HGNC:6115]	1280534	1321334	1	3935	42.09
GO:0042113	B cell activation	ensembl	protein_coding	MSTS01000283.1	ENSPCIG00000009830	MS4A1	membrane spanning 4-domains A1 [Source:HGNC Symbol;Acc:HGNC:7315]	499409	517426	-1	1190	46.14
GO:0038095	Fc-epsilon receptor signaling pathway	ensembl	protein_coding	MSTS01000283.1	ENSPCIG00000008614	MS4A2		1144144	1161942	1	2874	38.77
GO:0050859	negative regulation of B cell receptor signaling pathway	ensembl	protein_coding	MSTS01000283.1	ENSPCIG00000010867	LPXN	leupaxin [Source:HGNC Symbol;Acc:HGNC:14061]	2305490	2326495	1	2084	43.29
GO:0050868	negative regulation of T cell activation	ensembl	protein_coding	MSTS01000284.1	ENSPCIG00000024282	PAG1	phosphoprotein membrane anchor with glycosphingolipid microdomains 1 [Source:HGNC Symbol;Acc:HGNC:30043]	2556189	2704119	-1	1508	37.81
GO:0140374	antiviral innate immune response	ensembl	protein_coding	MSTS01000285.1	ENSPCIG00000029320	RIG-I	DExD/H-box helicase 58 [Source:HGNC Symbol;Acc:HGNC:19102]	1493467	1556886	-1	4409	37
GO:0003823	antigen binding	ensembl	protein_coding	MSTS01000285.1	ENSPCIG00000029319	TOPORS	TOP1 binding arginine/serine rich protein [Source:HGNC Symbol;Acc:HGNC:21653]	1564930	1567914	-1	2985	40.17
GO:0071346	cellular response to interferon-gamma	ensembl	protein_coding	MSTS01000287.1	ENSPCIG00000007176	SYNCRIP	synaptotagmin binding cytoplasmic RNA interacting protein [Source:HGNC Symbol;Acc:HGNC:16918]	2068448	2102818	1	2217	34.77
GO:0006959	humoral immune response	ensembl	protein_coding	MSTS01000290.1	ENSPCIG00000033181	SH2D1A	SH2 domain containing 1A [Source:HGNC Symbol;Acc:HGNC:10820]	807420	844272	-1	643	36.64
GO:0050856	regulation of T cell receptor signaling pathway	ensembl	protein_coding	MSTS01000295.1	ENSPCIG00000005925	CACNA1F	calcium voltage-gated channel subunit alpha1 F [Source:HGNC Symbol;Acc:HGNC:1393]	151437	177846	1	5181	55.29
GO:0019956	chemokine binding	ensembl	protein_coding	MSTS01000295.1	ENSPCIG00000027886	PLP2	proteolipid protein 2 [Source:HGNC Symbol;Acc:HGNC:9087]	210199	212125	-1	438	60.4
GO:0006959	humoral immune response	ensembl	protein_coding	MSTS01000295.1	ENSPCIG00000027889	TFE3	transcription factor binding to IGHM enhancer 3 [Source:HGNC Symbol;Acc:HGNC:11752]	239898	246105	1	1997	56.54
GO:0030221	basophil differentiation	ensembl	protein_coding	MSTS01000295.1	ENSPCIG00000027911	GATA1	GATA binding protein 1 [Source:HGNC Symbol;Acc:HGNC:4170]	310262	314230	1	1381	55.96
GO:0006957	complement activation	ensembl	protein_coding	MSTS01000295.1	ENSPCIG00000028802	CFP	complement factor properdin [Source:HGNC Symbol;Acc:HGNC:8864]	683281	685835	1	1521	61.37
GO:0006955	immune response	ensembl	protein_coding	MSTS01000295.1	ENSPCIG00000015922	EDA	ectodysplasin A [Source:HGNC Symbol;Acc:HGNC:3157]	1563599	1749473	1	1578	48.27
GO:0004896	cytokine receptor activity	ensembl	protein_coding	MSTS01000295.1	ENSPCIG00000019016	IL2RG		2408650	2412483	-1	1847	56.03
GO:0002218	activation of innate immune response	ensembl	protein_coding	MSTS01000295.1	ENSPCIG00000026515	NONO	non-POU domain containing octamer binding [Source:HGNC Symbol;Acc:HGNC:7871]	2524534	2531504	1	1416	50.14
GO:0019956	chemokine binding	ensembl	protein_coding	MSTS01000295.1	ENSPCIG00000026971	CXCR3	C-X-C motif chemokine receptor 3 [Source:HGNC Symbol;Acc:HGNC:4540]	2657748	2658836	-1	1089	57.94
GO:0045651	positive regulation of macrophage differentiation	ensembl	protein_coding	MSTS01000297.1	ENSPCIG00000022064	RIPK1	receptor interacting serine/threonine kinase 1 [Source:HGNC Symbol;Acc:HGNC:10019]	714984	752978	-1	2827	38.99
GO:0030218	erythrocyte differentiation	ensembl	protein_coding	MSTS01000301.1	ENSPCIG00000009981	MFHAS1	malignant fibrous histiocytoma amplified sequence 1 [Source:HGNC Symbol;Acc:HGNC:16982]	635064	686432	1	3608	53.55
GO:0042116	macrophage activation	ensembl	protein_coding	MSTS01000301.1	ENSPCIG00000007667	SLC7A2	solute carrier family 7 member 2 [Source:HGNC Symbol;Acc:HGNC:11060]	1098358	1163367	-1	2863	48.9
GO:0048821	erythrocyte development	ensembl	protein_coding	MSTS01000302.1	ENSPCIG00000034256	SRF	serum response factor [Source:HGNC Symbol;Acc:HGNC:11291]	1159000	1170182	1	3894	51.42
GO:1903980	positive regulation of microglial cell activation	ensembl	protein_coding	MSTS01000302.1	ENSPCIG00000028115	TTBK1	tau tubulin kinase 1 [Source:HGNC Symbol;Acc:HGNC:19140]	1202393	1298350	1	4725	45.24
GO:0006956	complement activation	ensembl	protein_coding	MSTS01000303.1	ENSPCIG00000011607	C8A	complement C8 alpha chain [Source:HGNC Symbol;Acc:HGNC:1352]	44266	171419	-1	1848	41.3
GO:0042605	peptide antigen binding	ensembl	protein_coding	MSTS01000303.1	ENSPCIG00000018190	DHCR24	24-dehydrocholesterol reductase [Source:HGNC Symbol;Acc:HGNC:2859]	2186558	2214370	1	2643	54.49
GO:0051607	defense response to virus	ensembl	protein_coding	MSTS01000303.1	ENSPCIG00000018195	TTC4	tetratricopeptide repeat domain 4 [Source:HGNC Symbol;Acc:HGNC:12394]	2341691	2354367	-1	2248	55.36
GO:0033082	regulation of extrathymic T cell differentiation	ensembl	protein_coding	MSTS01000306.1	ENSPCIG00000015185	PRDM1	PR/SET domain 1 [Source:HGNC Symbol;Acc:HGNC:9346]	1275735	1334106	1	5180	38.69
GO:0019883	antigen processing and presentation of endogenous antigen	ensembl	protein_coding	MSTS01000306.1	ENSPCIG00000015179	ATG5	autophagy related 5 [Source:HGNC Symbol;Acc:HGNC:589]	1459662	1589272	-1	1279	35.69
GO:0045671	negative regulation of osteoclast differentiation	ensembl	protein_coding	MSTS01000307.1	ENSPCIG00000036322	TMEM178A	transmembrane protein 178A [Source:HGNC Symbol;Acc:HGNC:28517]	291571	383720	-1	1477	40.02
GO:0001782	B cell homeostasis	ensembl	protein_coding	MSTS01000307.1	ENSPCIG00000020632	SOS1	SOS Ras/Rac guanine nucleotide exchange factor 1 [Source:HGNC Symbol;Acc:HGNC:11187]	1071676	1252231	1	3954	36.23
GO:0050860	negative regulation of T cell receptor signaling pathway	ensembl	protein_coding	MSTS01000308.1	ENSPCIG00000012932	ELF1	E74 like ETS transcription factor 1 [Source:HGNC Symbol;Acc:HGNC:3316]	794668	885755	-1	2315	37.17
GO:0006956	complement activation	ensembl	protein_coding	MSTS01000308.1	ENSPCIG00000012956	RGCC	regulator of cell cycle [Source:HGNC Symbol;Acc:HGNC:20369]	1164991	1181532	1	833	40.32
GO:0006955	immune response	ensembl	protein_coding	MSTS01000308.1	ENSPCIG00000018741	TNFSF11	TNF superfamily member 11 [Source:HGNC Symbol;Acc:HGNC:11926]	2335842	2387043	1	1443	38.49
GO:0048247	lymphocyte chemotaxis	ensembl	protein_coding	MSTS01000309.1	ENSPCIG00000021663	MSMP	microseminoprotein, prostate associated [Source:HGNC Symbol;Acc:HGNC:29663]	1324502	1325468	1	417	52.43
GO:0035710	CD4-positive	ensembl	protein_coding	MSTS01000309.1	ENSPCIG00000021693	STOML2	stomatin like 2 [Source:HGNC Symbol;Acc:HGNC:14559]	2170119	2174402	1	1236	50.12
GO:0006955	immune response	ensembl	protein_coding	MSTS01000310.1	ENSPCIG00000005038	ENDOU	endonuclease, poly(U) specific [Source:HGNC Symbol;Acc:HGNC:14369]	1043304	1072070	-1	1695	41.1
GO:0010724	regulation of definitive erythrocyte differentiation	ensembl	protein_coding	MSTS01000310.1	ENSPCIG00000014356	SENP1	SUMO specific peptidase 1 [Source:HGNC Symbol;Acc:HGNC:17927]	1609799	1684230	-1	4289	38.18
GO:0050852	T cell receptor signaling pathway	ensembl	protein_coding	MSTS01000310.1	ENSPCIG00000027695	CACNB3	calcium voltage-gated channel auxiliary subunit beta 3 [Source:HGNC Symbol;Acc:HGNC:1403]	2180213	2197929	1	1449	48.58
GO:0031663	lipopolysaccharide-mediated signaling pathway	ensembl	protein_coding	MSTS01000311.1	ENSPCIG00000016394	IRAK1	interleukin 1 receptor associated kinase 1 [Source:HGNC Symbol;Acc:HGNC:6112]	512176	532646	1	2418	49.16
GO:0001867	complement activation	ensembl	protein_coding	MSTS01000313.1	ENSPCIG00000027411	MBL2	mannose binding lectin 2 [Source:HGNC Symbol;Acc:HGNC:6922]	2055930	2066856	-1	2548	38.67
GO:0043152	induction of bacterial agglutination	ensembl	protein_coding	MSTS01000313.1	ENSPCIG00000001134	SFTPD	surfactant protein D [Source:HGNC Symbol;Acc:HGNC:10803]	2157685	2169071	-1	1122	40.27
GO:0034164	negative regulation of toll-like receptor 9 signaling pathway	ensembl	protein_coding	MSTS01000314.1	ENSPCIG00000004663	GRAMD4	GRAM domain containing 4 [Source:HGNC Symbol;Acc:HGNC:29113]	379806	476931	-1	5386	54.19
GO:0019960	C-X3-C chemokine binding	ensembl	protein_coding	MSTS01000319.1	ENSPCIG00000019105	ITGAV	integrin subunit alpha V [Source:HGNC Symbol;Acc:HGNC:6150]	1361758	1470103	-1	3171	35.53
GO:0010760	negative regulation of macrophage chemotaxis	ensembl	protein_coding	MSTS01000320.1	ENSPCIG00000031613	MIF	macrophage migration inhibitory factor [Source:HGNC Symbol;Acc:HGNC:7097]	1494737	1495666	-1	345	66.45
GO:0046636	negative regulation of alpha-beta T cell activation	ensembl	protein_coding	MSTS01000320.1	ENSPCIG00000010905	ADORA2A	adenosine A2a receptor [Source:HGNC Symbol;Acc:HGNC:263]	1715132	1730161	1	2167	59.33
GO:0030097	hemopoiesis	ensembl	protein_coding	MSTS01000322.1	ENSPCIG00000001424	SPTA1	spectrin alpha, erythrocytic 1 [Source:HGNC Symbol;Acc:HGNC:11272]	638524	739888	-1	7218	40.19
GO:0002218	activation of innate immune response	ensembl	protein_coding	MSTS01000322.1	ENSPCIG00000000741	ACKR1		1125064	1176155	1	1810	36.06
GO:0045087	innate immune response	ensembl	protein_coding	MSTS01000322.1	ENSPCIG00000027073	APCS	amyloid P component, serum [Source:HGNC Symbol;Acc:HGNC:584]	1711462	1712537	-1	669	40.89
GO:0071548	response to dexamethasone	ensembl	protein_coding	MSTS01000325.1	ENSPCIG00000011313	FIBIN	fin bud initiation factor homolog [Source:HGNC Symbol;Acc:HGNC:33747]	302388	303023	-1	636	54.87
GO:0031663	lipopolysaccharide-mediated signaling pathway	ensembl	protein_coding	MSTS01000326.1	ENSPCIG00000006159	NOS3	nitric oxide synthase 3 [Source:HGNC Symbol;Acc:HGNC:7876]	738500	762576	-1	4022	48.61
GO:0071420	cellular response to histamine	ensembl	protein_coding	MSTS01000326.1	ENSPCIG00000008669	AOC1	amine oxidase copper containing 1 [Source:HGNC Symbol;Acc:HGNC:80]	901745	914119	-1	2352	41.85
GO:0019732	antifungal humoral response	ensembl	protein_coding	MSTS01000326.1	ENSPCIG00000014600	RARRES2	retinoic acid receptor responder 2 [Source:HGNC Symbol;Acc:HGNC:9868]	1549792	1553701	1	747	46.57
GO:0072678	T cell migration	ensembl	protein_coding	MSTS01000327.1	ENSPCIG00000018406	GPR15	G protein-coupled receptor 15 [Source:HGNC Symbol;Acc:HGNC:4469]	1936532	1937611	1	1080	45.83
GO:0034122	negative regulation of toll-like receptor signaling pathway	ensembl	protein_coding	MSTS01000328.1	ENSPCIG00000026231	LGR4	leucine rich repeat containing G protein-coupled receptor 4 [Source:HGNC Symbol;Acc:HGNC:13299]	1830115	1956192	1	3760	41.65
GO:0042098	T cell proliferation	ensembl	protein_coding	MSTS01000329.1	ENSPCIG00000022129	FKBP1B	FKBP prolyl isomerase 1B [Source:HGNC Symbol;Acc:HGNC:3712]	574235	582177	-1	1186	53.91
GO:1901623	regulation of lymphocyte chemotaxis	ensembl	protein_coding	MSTS01000330.1	ENSPCIG00000015836	SLC8B1	solute carrier family 8 member B1 [Source:HGNC Symbol;Acc:HGNC:26175]	1161337	1189501	1	1854	46.67
GO:0045581	negative regulation of T cell differentiation	ensembl	protein_coding	MSTS01000330.1	ENSPCIG00000018619	DTX1	deltex E3 ubiquitin ligase 1 [Source:HGNC Symbol;Acc:HGNC:3060]	1362984	1422688	-1	2779	47.58
GO:0051607	defense response to virus	ensembl	protein_coding	MSTS01000330.1	ENSPCIG00000018622	OAS2	2'-5'-oligoadenylate synthetase 2 [Source:HGNC Symbol;Acc:HGNC:8087]	1468256	1506720	-1	2741	40.5
GO:0051607	defense response to virus	ensembl	protein_coding	MSTS01000330.1	ENSPCIG00000018844	OAS1	2'-5'-oligoadenylate synthetase 1 [Source:HGNC Symbol;Acc:HGNC:8086]	1537752	1541907	-1	1035	47.18
GO:0008009	chemokine activity	ensembl	protein_coding	MSTS01000331.1	ENSPCIG00000023515	CCL25		223941	265217	1	884	43.44
GO:0006955	immune response	ensembl	protein_coding	MSTS01000331.1	ENSPCIG00000019809	ZAP70	zeta chain of T cell receptor associated protein kinase 70 [Source:HGNC Symbol;Acc:HGNC:12858]	1455338	1496209	1	2421	45.64
GO:0034122	negative regulation of toll-like receptor signaling pathway	ensembl	protein_coding	MSTS01000339.1	ENSPCIG00000010579	OTUD4	OTU deubiquitinase 4 [Source:HGNC Symbol;Acc:HGNC:24949]	261959	297212	-1	3175	35.6
GO:0097028	dendritic cell differentiation	ensembl	protein_coding	MSTS01000346.1	ENSPCIG00000016761	AXL	AXL receptor tyrosine kinase [Source:HGNC Symbol;Acc:HGNC:905]	10049	36423	1	5288	53.14
GO:0002460	adaptive immune response	ensembl	protein_coding	MSTS01000346.1	ENSPCIG00000016755	TGFB1	transforming growth factor beta 1 [Source:HGNC Symbol;Acc:HGNC:11766]	83885	87300	-1	1149	59.31
GO:0051607	defense response to virus	ensembl	protein_coding	MSTS01000346.1	ENSPCIG00000016745	EXOSC5	exosome component 5 [Source:HGNC Symbol;Acc:HGNC:24662]	106240	119176	-1	1160	49.16
GO:0039535	regulation of RIG-I signaling pathway	ensembl	protein_coding	MSTS01000346.1	ENSPCIG00000016718	NOP53	NOP53 ribosome biogenesis factor [Source:HGNC Symbol;Acc:HGNC:4333]	212529	221063	-1	3172	55.29
GO:0004878	complement component C5a receptor activity	ensembl	protein_coding	MSTS01000346.1	ENSPCIG00000000869	C5AR2		546543	550328	-1	1278	55.23
GO:0004878	complement component C5a receptor activity	ensembl	protein_coding	MSTS01000346.1	ENSPCIG00000000822	C5AR1	complement C5a receptor 1 [Source:HGNC Symbol;Acc:HGNC:1338]	552846	578271	-1	1675	43.49
GO:0050862	positive regulation of T cell receptor signaling pathway	ensembl	protein_coding	MSTS01000346.1	ENSPCIG00000025780	PRKD2	protein kinase D2 [Source:HGNC Symbol;Acc:HGNC:17293]	1077846	1093699	1	3717	54.62
GO:0030316	osteoclast differentiation	ensembl	protein_coding	MSTS01000347.1	ENSPCIG00000013173	CALCR	calcitonin receptor [Source:HGNC Symbol;Acc:HGNC:1440]	1012228	1059444	-1	1458	49.08
GO:0030097	hemopoiesis	ensembl	protein_coding	MSTS01000348.1	ENSPCIG00000026677	ROGDI	rogdi atypical leucine zipper [Source:HGNC Symbol;Acc:HGNC:29478]	205797	212189	1	1067	49.41
GO:0002695	negative regulation of leukocyte activation	ensembl	protein_coding	MSTS01000352.1	ENSPCIG00000005024	GPER1	G protein-coupled estrogen receptor 1 [Source:HGNC Symbol;Acc:HGNC:4485]	745047	746144	1	1098	43.62
GO:0002684	positive regulation of immune system process	ensembl	protein_coding	MSTS01000358.1	ENSPCIG00000029063	AQP3	aquaporin 3 (Gill blood group) [Source:HGNC Symbol;Acc:HGNC:636]	117585	125635	-1	1460	47.11
GO:0006955	immune response	ensembl	protein_coding	MSTS01000359.1	ENSPCIG00000003946		tumor necrosis factor ligand superfamily member 10-like	1026525	1040855	1	2265	52.31
GO:0050852	T cell receptor signaling pathway	ensembl	protein_coding	MSTS01000365.1	ENSPCIG00000037074	PDE4D	phosphodiesterase 4D [Source:HGNC Symbol;Acc:HGNC:8783]	66257	394647	1	4246	37.91
GO:0019882	antigen processing and presentation	ensembl	protein_coding	MSTS01000365.1	ENSPCIG00000014073	RAB3C	RAB3C, member RAS oncogene family [Source:HGNC Symbol;Acc:HGNC:30269]	521189	864015	-1	1018	38.56
GO:0030218	erythrocyte differentiation	ensembl	protein_coding	MSTS01000367.1	ENSPCIG00000000534	EPO	erythropoietin [Source:HGNC Symbol;Acc:HGNC:3415]	1029726	1033516	1	573	45.71
GO:0050853	B cell receptor signaling pathway	ensembl	protein_coding	MSTS01000368.1	ENSPCIG00000001321	PLEKHA1	pleckstrin homology domain containing A1 [Source:HGNC Symbol;Acc:HGNC:14335]	322794	398993	-1	2192	37.24
GO:0006955	immune response	ensembl	protein_coding	MSTS01000369.1	ENSPCIG00000025252	THBS1	thrombospondin 1 [Source:HGNC Symbol;Acc:HGNC:11785]	637125	654246	1	3994	41.33
GO:0034141	positive regulation of toll-like receptor 3 signaling pathway	ensembl	protein_coding	MSTS01000373.1	ENSPCIG00000005161	CAV1	caveolin 1 [Source:HGNC Symbol;Acc:HGNC:1527]	539679	585420	-1	1121	37.9
GO:0045079	negative regulation of chemokine biosynthetic process	ensembl	protein_coding	MSTS01000374.1	ENSPCIG00000003929	SIGIRR	single Ig and TIR domain containing [Source:HGNC Symbol;Acc:HGNC:30575]	76824	86881	-1	2049	51.86
GO:0050852	T cell receptor signaling pathway	ensembl	protein_coding	MSTS01000374.1	ENSPCIG00000008359	HRAS	HRas proto-oncogene, GTPase [Source:HGNC Symbol;Acc:HGNC:5173]	210708	213634	-1	1070	66.69
GO:0034776	response to histamine	ensembl	protein_coding	MSTS01000374.1	ENSPCIG00000008296	DRD4	dopamine receptor D4 [Source:HGNC Symbol;Acc:HGNC:3025]	391348	396712	1	1026	54.84
GO:0042098	T cell proliferation	ensembl	protein_coding	MSTS01000374.1	ENSPCIG00000008254	CD151	CD151 molecule (Raph blood group) [Source:HGNC Symbol;Acc:HGNC:1630]	651512	656153	1	815	61.65
GO:0003823	antigen binding	ensembl	protein_coding	MSTS01000374.1	ENSPCIG00000017610	TSPAN4	tetraspanin 4 [Source:HGNC Symbol;Acc:HGNC:11859]	659584	749162	1	981	55.81
GO:0006924	activation-induced cell death of T cells	ensembl	protein_coding	MSTS01000376.1	ENSPCIG00000018093	AKT1	AKT serine/threonine kinase 1 [Source:HGNC Symbol;Acc:HGNC:391]	269236	403658	1	3098	43.89
GO:0002262	myeloid cell homeostasis	ensembl	protein_coding	MSTS01000380.1	ENSPCIG00000027237	NCSTN	nicastrin [Source:HGNC Symbol;Acc:HGNC:17091]	561464	587227	1	3763	47.38
GO:0030593	neutrophil chemotaxis	ensembl	protein_coding	MSTS01000396.1	ENSPCIG00000010223	SYK	spleen associated tyrosine kinase [Source:HGNC Symbol;Acc:HGNC:11491]	240511	335141	-1	2829	35.4
GO:0045190	isotype switching	ensembl	protein_coding	MSTS01000399.1	ENSPCIG00000012735	NBN	nibrin [Source:HGNC Symbol;Acc:HGNC:7652]	122027	163681	-1	2238	36.23
GO:0042098	T cell proliferation	ensembl	protein_coding	MSTS01000401.1	ENSPCIG00000025888	CCND3	cyclin D3 [Source:HGNC Symbol;Acc:HGNC:1585]	344429	451606	1	1897	41.21
GO:0001782	B cell homeostasis	ensembl	protein_coding	MSTS01000414.1	ENSPCIG00000029789	PKN1	protein kinase N1 [Source:HGNC Symbol;Acc:HGNC:9405]	356177	377490	-1	4072	51.18
GO:0002407	dendritic cell chemotaxis	ensembl	protein_coding	MSTS01000421.1	ENSPCIG00000004230	TRPM2	transient receptor potential cation channel subfamily M member 2 [Source:HGNC Symbol;Acc:HGNC:12339]	202070	266957	1	5798	48.65
GO:0043249	erythrocyte maturation	ensembl	protein_coding	MSTS01000441.1	ENSPCIG00000022927	ERCC2	ERCC excision repair 2, TFIIH core complex helicase subunit [Source:HGNC Symbol;Acc:HGNC:3434]	172337	183641	-1	2391	60.34
GO:0051607	defense response to virus	ensembl	protein_coding	MSTS01000446.1	ENSPCIG00000027422	DDIT4	DNA damage inducible transcript 4 [Source:HGNC Symbol;Acc:HGNC:24944]	75290	77268	-1	1653	57.15
GO:0006955	immune response	ensembl	protein_coding	MSTS01000470.1	ENSPCIG00000030726	CD244		95265	114065	-1	1370	41.48

## Sheet: Supplementary Table 4
Supplementary Table 4: Genomic coordinates and gene ID of all probes included in the target capture probe
Scaffold	Probe Start	Probe End	Probe Name	Strand	Gene Start	Gene End	Ensembl Gene ID	Gene Name
MSTS01000001.1	11691614	11691799	MSTS01000001.1:11691614-11691799(+)_0	+	11691655	11707308	ENSPCIG00000027776	MMP14
MSTS01000001.1	11699343	11699572	MSTS01000001.1:11699343-11699572(+)_114	+	11691655	11707308	ENSPCIG00000027776	MMP14
MSTS01000001.1	11699343	11699572	MSTS01000001.1:11699343-11699572(+)_149	+	11691655	11707308	ENSPCIG00000027776	MMP14
MSTS01000001.1	11699343	11699572	MSTS01000001.1:11699343-11699572(+)_38	+	11691655	11707308	ENSPCIG00000027776	MMP14
MSTS01000001.1	11699343	11699572	MSTS01000001.1:11699343-11699572(+)_76	+	11691655	11707308	ENSPCIG00000027776	MMP14
MSTS01000001.1	11700261	11700464	MSTS01000001.1:11700261-11700464(+)_123	+	11691655	11707308	ENSPCIG00000027776	MMP14
MSTS01000001.1	11700261	11700464	MSTS01000001.1:11700261-11700464(+)_41	+	11691655	11707308	ENSPCIG00000027776	MMP14
MSTS01000001.1	11700261	11700464	MSTS01000001.1:11700261-11700464(+)_82	+	11691655	11707308	ENSPCIG00000027776	MMP14
MSTS01000001.1	11700756	11701144	MSTS01000001.1:11700756-11701144(+)_132	+	11691655	11707308	ENSPCIG00000027776	MMP14
MSTS01000001.1	11700756	11701144	MSTS01000001.1:11700756-11701144(+)_176	+	11691655	11707308	ENSPCIG00000027776	MMP14
MSTS01000001.1	11700756	11701144	MSTS01000001.1:11700756-11701144(+)_220	+	11691655	11707308	ENSPCIG00000027776	MMP14
MSTS01000001.1	11700756	11701144	MSTS01000001.1:11700756-11701144(+)_264	+	11691655	11707308	ENSPCIG00000027776	MMP14
MSTS01000001.1	11700756	11701144	MSTS01000001.1:11700756-11701144(+)_308	+	11691655	11707308	ENSPCIG00000027776	MMP14
MSTS01000001.1	11700756	11701144	MSTS01000001.1:11700756-11701144(+)_44	+	11691655	11707308	ENSPCIG00000027776	MMP14
MSTS01000001.1	11700756	11701144	MSTS01000001.1:11700756-11701144(+)_88	+	11691655	11707308	ENSPCIG00000027776	MMP14
MSTS01000001.1	11702844	11703086	MSTS01000001.1:11702844-11703086(+)_0	+	11691655	11707308	ENSPCIG00000027776	MMP14
MSTS01000001.1	11702844	11703086	MSTS01000001.1:11702844-11703086(+)_123	+	11691655	11707308	ENSPCIG00000027776	MMP14
MSTS01000001.1	11702844	11703086	MSTS01000001.1:11702844-11703086(+)_162	+	11691655	11707308	ENSPCIG00000027776	MMP14
MSTS01000001.1	11702844	11703086	MSTS01000001.1:11702844-11703086(+)_41	+	11691655	11707308	ENSPCIG00000027776	MMP14
MSTS01000001.1	11702844	11703086	MSTS01000001.1:11702844-11703086(+)_82	+	11691655	11707308	ENSPCIG00000027776	MMP14
MSTS01000001.1	11704476	11704717	MSTS01000001.1:11704476-11704717(+)_0	+	11691655	11707308	ENSPCIG00000027776	MMP14
MSTS01000001.1	11704476	11704717	MSTS01000001.1:11704476-11704717(+)_123	+	11691655	11707308	ENSPCIG00000027776	MMP14
MSTS01000001.1	11704476	11704717	MSTS01000001.1:11704476-11704717(+)_161	+	11691655	11707308	ENSPCIG00000027776	MMP14
MSTS01000001.1	11704476	11704717	MSTS01000001.1:11704476-11704717(+)_41	+	11691655	11707308	ENSPCIG00000027776	MMP14
MSTS01000001.1	11704476	11704717	MSTS01000001.1:11704476-11704717(+)_82	+	11691655	11707308	ENSPCIG00000027776	MMP14
MSTS01000001.1	11704844	11705063	MSTS01000001.1:11704844-11705063(+)_0	+	11691655	11707308	ENSPCIG00000027776	MMP14
MSTS01000001.1	11704844	11705063	MSTS01000001.1:11704844-11705063(+)_105	+	11691655	11707308	ENSPCIG00000027776	MMP14
MSTS01000001.1	11704844	11705063	MSTS01000001.1:11704844-11705063(+)_139	+	11691655	11707308	ENSPCIG00000027776	MMP14
MSTS01000001.1	11704844	11705063	MSTS01000001.1:11704844-11705063(+)_35	+	11691655	11707308	ENSPCIG00000027776	MMP14
MSTS01000001.1	11704844	11705063	MSTS01000001.1:11704844-11705063(+)_70	+	11691655	11707308	ENSPCIG00000027776	MMP14
MSTS01000001.1	11705135	11705366	MSTS01000001.1:11705135-11705366(+)_0	+	11691655	11707308	ENSPCIG00000027776	MMP14
MSTS01000001.1	11705135	11705366	MSTS01000001.1:11705135-11705366(+)_114	+	11691655	11707308	ENSPCIG00000027776	MMP14
MSTS01000001.1	11705135	11705366	MSTS01000001.1:11705135-11705366(+)_38	+	11691655	11707308	ENSPCIG00000027776	MMP14
MSTS01000001.1	11705135	11705366	MSTS01000001.1:11705135-11705366(+)_76	+	11691655	11707308	ENSPCIG00000027776	MMP14
MSTS01000001.1	11706431	11706627	MSTS01000001.1:11706431-11706627(+)_0	+	11691655	11707308	ENSPCIG00000027776	MMP14
MSTS01000001.1	11706431	11706627	MSTS01000001.1:11706431-11706627(+)_116	+	11691655	11707308	ENSPCIG00000027776	MMP14
MSTS01000001.1	11706940	11707348	MSTS01000001.1:11706940-11707348(+)_0	+	11691655	11707308	ENSPCIG00000027776	MMP14
MSTS01000001.1	11706940	11707348	MSTS01000001.1:11706940-11707348(+)_123	+	11691655	11707308	ENSPCIG00000027776	MMP14
MSTS01000001.1	11706940	11707348	MSTS01000001.1:11706940-11707348(+)_164	+	11691655	11707308	ENSPCIG00000027776	MMP14
MSTS01000001.1	11706940	11707348	MSTS01000001.1:11706940-11707348(+)_205	+	11691655	11707308	ENSPCIG00000027776	MMP14
MSTS01000001.1	11706940	11707348	MSTS01000001.1:11706940-11707348(+)_246	+	11691655	11707308	ENSPCIG00000027776	MMP14
MSTS01000001.1	11706940	11707348	MSTS01000001.1:11706940-11707348(+)_287	+	11691655	11707308	ENSPCIG00000027776	MMP14
MSTS01000001.1	11706940	11707348	MSTS01000001.1:11706940-11707348(+)_328	+	11691655	11707308	ENSPCIG00000027776	MMP14
MSTS01000001.1	11706940	11707348	MSTS01000001.1:11706940-11707348(+)_41	+	11691655	11707308	ENSPCIG00000027776	MMP14
MSTS01000001.1	11706940	11707348	MSTS01000001.1:11706940-11707348(+)_82	+	11691655	11707308	ENSPCIG00000027776	MMP14
MSTS01000001.1	11918833	11919890	MSTS01000001.1:11918833-11919890(-)_0	-	11918874	11958738	ENSPCIG00000027763	ACIN1
MSTS01000001.1	11918833	11919890	MSTS01000001.1:11918833-11919890(-)_258	-	11918874	11958738	ENSPCIG00000027763	ACIN1
MSTS01000001.1	11918833	11919890	MSTS01000001.1:11918833-11919890(-)_301	-	11918874	11958738	ENSPCIG00000027763	ACIN1
MSTS01000001.1	11918833	11919890	MSTS01000001.1:11918833-11919890(-)_344	-	11918874	11958738	ENSPCIG00000027763	ACIN1
MSTS01000001.1	11918833	11919890	MSTS01000001.1:11918833-11919890(-)_387	-	11918874	11958738	ENSPCIG00000027763	ACIN1
MSTS01000001.1	11918833	11919890	MSTS01000001.1:11918833-11919890(-)_430	-	11918874	11958738	ENSPCIG00000027763	ACIN1
MSTS01000001.1	11918833	11919890	MSTS01000001.1:11918833-11919890(-)_473	-	11918874	11958738	ENSPCIG00000027763	ACIN1
MSTS01000001.1	11918833	11919890	MSTS01000001.1:11918833-11919890(-)_516	-	11918874	11958738	ENSPCIG00000027763	ACIN1
MSTS01000001.1	11918833	11919890	MSTS01000001.1:11918833-11919890(-)_645	-	11918874	11958738	ENSPCIG00000027763	ACIN1
MSTS01000001.1	11918833	11919890	MSTS01000001.1:11918833-11919890(-)_774	-	11918874	11958738	ENSPCIG00000027763	ACIN1
MSTS01000001.1	11918833	11919890	MSTS01000001.1:11918833-11919890(-)_817	-	11918874	11958738	ENSPCIG00000027763	ACIN1
MSTS01000001.1	11919980	11920161	MSTS01000001.1:11919980-11920161(-)_0	-	11918874	11958738	ENSPCIG00000027763	ACIN1
MSTS01000001.1	11919980	11920161	MSTS01000001.1:11919980-11920161(-)_101	-	11918874	11958738	ENSPCIG00000027763	ACIN1
MSTS01000001.1	11919980	11920161	MSTS01000001.1:11919980-11920161(-)_34	-	11918874	11958738	ENSPCIG00000027763	ACIN1
MSTS01000001.1	11919980	11920161	MSTS01000001.1:11919980-11920161(-)_68	-	11918874	11958738	ENSPCIG00000027763	ACIN1
MSTS01000001.1	11920212	11920617	MSTS01000001.1:11920212-11920617(-)_0	-	11918874	11958738	ENSPCIG00000027763	ACIN1
MSTS01000001.1	11920212	11920617	MSTS01000001.1:11920212-11920617(-)_246	-	11918874	11958738	ENSPCIG00000027763	ACIN1
MSTS01000001.1	11920212	11920617	MSTS01000001.1:11920212-11920617(-)_287	-	11918874	11958738	ENSPCIG00000027763	ACIN1
MSTS01000001.1	11920212	11920617	MSTS01000001.1:11920212-11920617(-)_325	-	11918874	11958738	ENSPCIG00000027763	ACIN1
MSTS01000001.1	11920212	11920617	MSTS01000001.1:11920212-11920617(-)_41	-	11918874	11958738	ENSPCIG00000027763	ACIN1
MSTS01000001.1	11920212	11920617	MSTS01000001.1:11920212-11920617(-)_82	-	11918874	11958738	ENSPCIG00000027763	ACIN1
MSTS01000001.1	11920833	11921021	MSTS01000001.1:11920833-11921021(-)_0	-	11918874	11958738	ENSPCIG00000027763	ACIN1
MSTS01000001.1	11920833	11921021	MSTS01000001.1:11920833-11921021(-)_36	-	11918874	11958738	ENSPCIG00000027763	ACIN1
MSTS01000001.1	11920833	11921021	MSTS01000001.1:11920833-11921021(-)_72	-	11918874	11958738	ENSPCIG00000027763	ACIN1
MSTS01000001.1	11921068	11921256	MSTS01000001.1:11921068-11921256(-)_0	-	11918874	11958738	ENSPCIG00000027763	ACIN1
MSTS01000001.1	11921068	11921256	MSTS01000001.1:11921068-11921256(-)_108	-	11918874	11958738	ENSPCIG00000027763	ACIN1
MSTS01000001.1	11921068	11921256	MSTS01000001.1:11921068-11921256(-)_36	-	11918874	11958738	ENSPCIG00000027763	ACIN1
MSTS01000001.1	11921068	11921256	MSTS01000001.1:11921068-11921256(-)_72	-	11918874	11958738	ENSPCIG00000027763	ACIN1
MSTS01000001.1	11921324	11921550	MSTS01000001.1:11921324-11921550(-)_111	-	11918874	11958738	ENSPCIG00000027763	ACIN1
MSTS01000001.1	11921324	11921550	MSTS01000001.1:11921324-11921550(-)_146	-	11918874	11958738	ENSPCIG00000027763	ACIN1
MSTS01000001.1	11921324	11921550	MSTS01000001.1:11921324-11921550(-)_37	-	11918874	11958738	ENSPCIG00000027763	ACIN1
MSTS01000001.1	11921324	11921550	MSTS01000001.1:11921324-11921550(-)_74	-	11918874	11958738	ENSPCIG00000027763	ACIN1
MSTS01000001.1	11921560	11921782	MSTS01000001.1:11921560-11921782(-)_0	-	11918874	11958738	ENSPCIG00000027763	ACIN1
MSTS01000001.1	11921560	11921782	MSTS01000001.1:11921560-11921782(-)_108	-	11918874	11958738	ENSPCIG00000027763	ACIN1
MSTS01000001.1	11921560	11921782	MSTS01000001.1:11921560-11921782(-)_142	-	11918874	11958738	ENSPCIG00000027763	ACIN1
MSTS01000001.1	11922055	11922288	MSTS01000001.1:11922055-11922288(-)_0	-	11918874	11958738	ENSPCIG00000027763	ACIN1
MSTS01000001.1	11922055	11922288	MSTS01000001.1:11922055-11922288(-)_117	-	11918874	11958738	ENSPCIG00000027763	ACIN1
MSTS01000001.1	11922055	11922288	MSTS01000001.1:11922055-11922288(-)_153	-	11918874	11958738	ENSPCIG00000027763	ACIN1
MSTS01000001.1	11922055	11922288	MSTS01000001.1:11922055-11922288(-)_39	-	11918874	11958738	ENSPCIG00000027763	ACIN1
MSTS01000001.1	11922055	11922288	MSTS01000001.1:11922055-11922288(-)_78	-	11918874	11958738	ENSPCIG00000027763	ACIN1
MSTS01000001.1	11922299	11922513	MSTS01000001.1:11922299-11922513(-)_0	-	11918874	11958738	ENSPCIG00000027763	ACIN1
MSTS01000001.1	11922299	11922513	MSTS01000001.1:11922299-11922513(-)_102	-	11918874	11958738	ENSPCIG00000027763	ACIN1
MSTS01000001.1	11922299	11922513	MSTS01000001.1:11922299-11922513(-)_134	-	11918874	11958738	ENSPCIG00000027763	ACIN1
MSTS01000001.1	11922299	11922513	MSTS01000001.1:11922299-11922513(-)_34	-	11918874	11958738	ENSPCIG00000027763	ACIN1
MSTS01000001.1	11922299	11922513	MSTS01000001.1:11922299-11922513(-)_68	-	11918874	11958738	ENSPCIG00000027763	ACIN1
MSTS01000001.1	11923218	11923341	MSTS01000001.1:11923218-11923341(-)_43	-	11918874	11958738	ENSPCIG00000027763	ACIN1
MSTS01000001.1	11926957	11927179	MSTS01000001.1:11926957-11927179(-)_72	-	11918874	11958738	ENSPCIG00000027763	ACIN1
MSTS01000001.1	11929036	11929237	MSTS01000001.1:11929036-11929237(-)_0	-	11918874	11958738	ENSPCIG00000027763	ACIN1
MSTS01000001.1	11929036	11929237	MSTS01000001.1:11929036-11929237(-)_121	-	11918874	11958738	ENSPCIG00000027763	ACIN1
MSTS01000001.1	11929036	11929237	MSTS01000001.1:11929036-11929237(-)_41	-	11918874	11958738	ENSPCIG00000027763	ACIN1
MSTS01000001.1	11935006	11935202	MSTS01000001.1:11935006-11935202(-)_116	-	11918874	11958738	ENSPCIG00000027763	ACIN1
MSTS01000001.1	11935006	11935202	MSTS01000001.1:11935006-11935202(-)_39	-	11918874	11958738	ENSPCIG00000027763	ACIN1
MSTS01000001.1	11935006	11935202	MSTS01000001.1:11935006-11935202(-)_78	-	11918874	11958738	ENSPCIG00000027763	ACIN1
MSTS01000001.1	11936283	11936591	MSTS01000001.1:11936283-11936591(-)_0	-	11918874	11958738	ENSPCIG00000027763	ACIN1
MSTS01000001.1	11936283	11936591	MSTS01000001.1:11936283-11936591(-)_114	-	11918874	11958738	ENSPCIG00000027763	ACIN1
MSTS01000001.1	11936283	11936591	MSTS01000001.1:11936283-11936591(-)_152	-	11918874	11958738	ENSPCIG00000027763	ACIN1
MSTS01000001.1	11936283	11936591	MSTS01000001.1:11936283-11936591(-)_190	-	11918874	11958738	ENSPCIG00000027763	ACIN1
MSTS01000001.1	11936283	11936591	MSTS01000001.1:11936283-11936591(-)_228	-	11918874	11958738	ENSPCIG00000027763	ACIN1
MSTS01000001.1	11936283	11936591	MSTS01000001.1:11936283-11936591(-)_38	-	11918874	11958738	ENSPCIG00000027763	ACIN1
MSTS01000001.1	11936283	11936591	MSTS01000001.1:11936283-11936591(-)_76	-	11918874	11958738	ENSPCIG00000027763	ACIN1
MSTS01000001.1	11937135	11938499	MSTS01000001.1:11937135-11938499(-)_1008	-	11918874	11958738	ENSPCIG00000027763	ACIN1
MSTS01000001.1	11937135	11938499	MSTS01000001.1:11937135-11938499(-)_1050	-	11918874	11958738	ENSPCIG00000027763	ACIN1
MSTS01000001.1	11937135	11938499	MSTS01000001.1:11937135-11938499(-)_1218	-	11918874	11958738	ENSPCIG00000027763	ACIN1
MSTS01000001.1	11937135	11938499	MSTS01000001.1:11937135-11938499(-)_1260	-	11918874	11958738	ENSPCIG00000027763	ACIN1
MSTS01000001.1	11937135	11938499	MSTS01000001.1:11937135-11938499(-)_1284	-	11918874	11958738	ENSPCIG00000027763	ACIN1
MSTS01000001.1	11937135	11938499	MSTS01000001.1:11937135-11938499(-)_294	-	11918874	11958738	ENSPCIG00000027763	ACIN1
MSTS01000001.1	11937135	11938499	MSTS01000001.1:11937135-11938499(-)_336	-	11918874	11958738	ENSPCIG00000027763	ACIN1
MSTS01000001.1	11937135	11938499	MSTS01000001.1:11937135-11938499(-)_378	-	11918874	11958738	ENSPCIG00000027763	ACIN1
MSTS01000001.1	11937135	11938499	MSTS01000001.1:11937135-11938499(-)_546	-	11918874	11958738	ENSPCIG00000027763	ACIN1
MSTS01000001.1	11937135	11938499	MSTS01000001.1:11937135-11938499(-)_588	-	11918874	11958738	ENSPCIG00000027763	ACIN1
MSTS01000001.1	11937135	11938499	MSTS01000001.1:11937135-11938499(-)_630	-	11918874	11958738	ENSPCIG00000027763	ACIN1
MSTS01000001.1	11937135	11938499	MSTS01000001.1:11937135-11938499(-)_672	-	11918874	11958738	ENSPCIG00000027763	ACIN1
MSTS01000001.1	11937135	11938499	MSTS01000001.1:11937135-11938499(-)_714	-	11918874	11958738	ENSPCIG00000027763	ACIN1
MSTS01000001.1	11937135	11938499	MSTS01000001.1:11937135-11938499(-)_756	-	11918874	11958738	ENSPCIG00000027763	ACIN1
MSTS01000001.1	11937135	11938499	MSTS01000001.1:11937135-11938499(-)_798	-	11918874	11958738	ENSPCIG00000027763	ACIN1
MSTS01000001.1	11937135	11938499	MSTS01000001.1:11937135-11938499(-)_840	-	11918874	11958738	ENSPCIG00000027763	ACIN1
MSTS01000001.1	11937135	11938499	MSTS01000001.1:11937135-11938499(-)_882	-	11918874	11958738	ENSPCIG00000027763	ACIN1
MSTS01000001.1	11937135	11938499	MSTS01000001.1:11937135-11938499(-)_924	-	11918874	11958738	ENSPCIG00000027763	ACIN1
MSTS01000001.1	11937135	11938499	MSTS01000001.1:11937135-11938499(-)_966	-	11918874	11958738	ENSPCIG00000027763	ACIN1
MSTS01000001.1	11954712	11954904	MSTS01000001.1:11954712-11954904(-)_38	-	11918874	11958738	ENSPCIG00000027763	ACIN1
MSTS01000001.1	11954712	11954904	MSTS01000001.1:11954712-11954904(-)_76	-	11918874	11958738	ENSPCIG00000027763	ACIN1
MSTS01000001.1	11956927	11957073	MSTS01000001.1:11956927-11957073(-)_0	-	11918874	11958738	ENSPCIG00000027763	ACIN1
MSTS01000001.1	11956927	11957073	MSTS01000001.1:11956927-11957073(-)_33	-	11918874	11958738	ENSPCIG00000027763	ACIN1
MSTS01000001.1	11956927	11957073	MSTS01000001.1:11956927-11957073(-)_66	-	11918874	11958738	ENSPCIG00000027763	ACIN1
MSTS01000001.1	11958560	11958778	MSTS01000001.1:11958560-11958778(-)_0	-	11918874	11958738	ENSPCIG00000027763	ACIN1
MSTS01000001.1	11958560	11958778	MSTS01000001.1:11958560-11958778(-)_105	-	11918874	11958738	ENSPCIG00000027763	ACIN1
MSTS01000001.1	11958560	11958778	MSTS01000001.1:11958560-11958778(-)_138	-	11918874	11958738	ENSPCIG00000027763	ACIN1
MSTS01000001.1	11958560	11958778	MSTS01000001.1:11958560-11958778(-)_35	-	11918874	11958738	ENSPCIG00000027763	ACIN1
MSTS01000001.1	11958560	11958778	MSTS01000001.1:11958560-11958778(-)_70	-	11918874	11958738	ENSPCIG00000027763	ACIN1
MSTS01000001.1	11989465	11990214	MSTS01000001.1:11989465-11990214(-)_0	-	11989506	11992095	ENSPCIG00000027761	CEBPE
MSTS01000001.1	11989465	11990214	MSTS01000001.1:11989465-11990214(-)_126	-	11989506	11992095	ENSPCIG00000027761	CEBPE
MSTS01000001.1	11989465	11990214	MSTS01000001.1:11989465-11990214(-)_168	-	11989506	11992095	ENSPCIG00000027761	CEBPE
MSTS01000001.1	11989465	11990214	MSTS01000001.1:11989465-11990214(-)_210	-	11989506	11992095	ENSPCIG00000027761	CEBPE
MSTS01000001.1	11989465	11990214	MSTS01000001.1:11989465-11990214(-)_252	-	11989506	11992095	ENSPCIG00000027761	CEBPE
MSTS01000001.1	11989465	11990214	MSTS01000001.1:11989465-11990214(-)_294	-	11989506	11992095	ENSPCIG00000027761	CEBPE
MSTS01000001.1	11989465	11990214	MSTS01000001.1:11989465-11990214(-)_336	-	11989506	11992095	ENSPCIG00000027761	CEBPE
MSTS01000001.1	11989465	11990214	MSTS01000001.1:11989465-11990214(-)_378	-	11989506	11992095	ENSPCIG00000027761	CEBPE
MSTS01000001.1	11989465	11990214	MSTS01000001.1:11989465-11990214(-)_42	-	11989506	11992095	ENSPCIG00000027761	CEBPE
MSTS01000001.1	11989465	11990214	MSTS01000001.1:11989465-11990214(-)_420	-	11989506	11992095	ENSPCIG00000027761	CEBPE
MSTS01000001.1	11989465	11990214	MSTS01000001.1:11989465-11990214(-)_546	-	11989506	11992095	ENSPCIG00000027761	CEBPE
MSTS01000001.1	11989465	11990214	MSTS01000001.1:11989465-11990214(-)_588	-	11989506	11992095	ENSPCIG00000027761	CEBPE
MSTS01000001.1	11989465	11990214	MSTS01000001.1:11989465-11990214(-)_669	-	11989506	11992095	ENSPCIG00000027761	CEBPE
MSTS01000001.1	11989465	11990214	MSTS01000001.1:11989465-11990214(-)_84	-	11989506	11992095	ENSPCIG00000027761	CEBPE
MSTS01000001.1	11991113	11992135	MSTS01000001.1:11991113-11992135(-)_0	-	11989506	11992095	ENSPCIG00000027761	CEBPE
MSTS01000001.1	11991113	11992135	MSTS01000001.1:11991113-11992135(-)_41	-	11989506	11992095	ENSPCIG00000027761	CEBPE
MSTS01000001.1	11991113	11992135	MSTS01000001.1:11991113-11992135(-)_410	-	11989506	11992095	ENSPCIG00000027761	CEBPE
MSTS01000001.1	11991113	11992135	MSTS01000001.1:11991113-11992135(-)_451	-	11989506	11992095	ENSPCIG00000027761	CEBPE
MSTS01000001.1	11991113	11992135	MSTS01000001.1:11991113-11992135(-)_492	-	11989506	11992095	ENSPCIG00000027761	CEBPE
MSTS01000001.1	11991113	11992135	MSTS01000001.1:11991113-11992135(-)_533	-	11989506	11992095	ENSPCIG00000027761	CEBPE
MSTS01000001.1	11991113	11992135	MSTS01000001.1:11991113-11992135(-)_574	-	11989506	11992095	ENSPCIG00000027761	CEBPE
MSTS01000001.1	11991113	11992135	MSTS01000001.1:11991113-11992135(-)_615	-	11989506	11992095	ENSPCIG00000027761	CEBPE
MSTS01000001.1	11991113	11992135	MSTS01000001.1:11991113-11992135(-)_656	-	11989506	11992095	ENSPCIG00000027761	CEBPE
MSTS01000001.1	11991113	11992135	MSTS01000001.1:11991113-11992135(-)_697	-	11989506	11992095	ENSPCIG00000027761	CEBPE
MSTS01000001.1	11991113	11992135	MSTS01000001.1:11991113-11992135(-)_738	-	11989506	11992095	ENSPCIG00000027761	CEBPE
MSTS01000001.1	11991113	11992135	MSTS01000001.1:11991113-11992135(-)_779	-	11989506	11992095	ENSPCIG00000027761	CEBPE
MSTS01000001.1	11991113	11992135	MSTS01000001.1:11991113-11992135(-)_82	-	11989506	11992095	ENSPCIG00000027761	CEBPE
MSTS01000001.1	11991113	11992135	MSTS01000001.1:11991113-11992135(-)_820	-	11989506	11992095	ENSPCIG00000027761	CEBPE
MSTS01000001.1	11991113	11992135	MSTS01000001.1:11991113-11992135(-)_861	-	11989506	11992095	ENSPCIG00000027761	CEBPE
MSTS01000001.1	11991113	11992135	MSTS01000001.1:11991113-11992135(-)_902	-	11989506	11992095	ENSPCIG00000027761	CEBPE
MSTS01000001.1	11991113	11992135	MSTS01000001.1:11991113-11992135(-)_942	-	11989506	11992095	ENSPCIG00000027761	CEBPE
MSTS01000001.1	12265491	12265982	MSTS01000001.1:12265491-12265982(+)_168	+	12265532	12268518	ENSPCIG00000027747	IL25
MSTS01000001.1	12265491	12265982	MSTS01000001.1:12265491-12265982(+)_210	+	12265532	12268518	ENSPCIG00000027747	IL25
MSTS01000001.1	12265491	12265982	MSTS01000001.1:12265491-12265982(+)_252	+	12265532	12268518	ENSPCIG00000027747	IL25
MSTS01000001.1	12265491	12265982	MSTS01000001.1:12265491-12265982(+)_294	+	12265532	12268518	ENSPCIG00000027747	IL25
MSTS01000001.1	12265491	12265982	MSTS01000001.1:12265491-12265982(+)_336	+	12265532	12268518	ENSPCIG00000027747	IL25
MSTS01000001.1	12265491	12265982	MSTS01000001.1:12265491-12265982(+)_378	+	12265532	12268518	ENSPCIG00000027747	IL25
MSTS01000001.1	12265491	12265982	MSTS01000001.1:12265491-12265982(+)_411	+	12265532	12268518	ENSPCIG00000027747	IL25
MSTS01000001.1	12265491	12265982	MSTS01000001.1:12265491-12265982(+)_42	+	12265532	12268518	ENSPCIG00000027747	IL25
MSTS01000001.1	12265491	12265982	MSTS01000001.1:12265491-12265982(+)_84	+	12265532	12268518	ENSPCIG00000027747	IL25
MSTS01000001.1	12267564	12268558	MSTS01000001.1:12267564-12268558(+)_0	+	12265532	12268518	ENSPCIG00000027747	IL25
MSTS01000001.1	12267564	12268558	MSTS01000001.1:12267564-12268558(+)_126	+	12265532	12268518	ENSPCIG00000027747	IL25
MSTS01000001.1	12267564	12268558	MSTS01000001.1:12267564-12268558(+)_168	+	12265532	12268518	ENSPCIG00000027747	IL25
MSTS01000001.1	12267564	12268558	MSTS01000001.1:12267564-12268558(+)_252	+	12265532	12268518	ENSPCIG00000027747	IL25
MSTS01000001.1	12267564	12268558	MSTS01000001.1:12267564-12268558(+)_294	+	12265532	12268518	ENSPCIG00000027747	IL25
MSTS01000001.1	12267564	12268558	MSTS01000001.1:12267564-12268558(+)_336	+	12265532	12268518	ENSPCIG00000027747	IL25
MSTS01000001.1	12267564	12268558	MSTS01000001.1:12267564-12268558(+)_378	+	12265532	12268518	ENSPCIG00000027747	IL25
MSTS01000001.1	12267564	12268558	MSTS01000001.1:12267564-12268558(+)_42	+	12265532	12268518	ENSPCIG00000027747	IL25
MSTS01000001.1	12267564	12268558	MSTS01000001.1:12267564-12268558(+)_420	+	12265532	12268518	ENSPCIG00000027747	IL25
MSTS01000001.1	12267564	12268558	MSTS01000001.1:12267564-12268558(+)_462	+	12265532	12268518	ENSPCIG00000027747	IL25
MSTS01000001.1	12267564	12268558	MSTS01000001.1:12267564-12268558(+)_504	+	12265532	12268518	ENSPCIG00000027747	IL25
MSTS01000001.1	12267564	12268558	MSTS01000001.1:12267564-12268558(+)_546	+	12265532	12268518	ENSPCIG00000027747	IL25
MSTS01000001.1	12267564	12268558	MSTS01000001.1:12267564-12268558(+)_588	+	12265532	12268518	ENSPCIG00000027747	IL25
MSTS01000001.1	12267564	12268558	MSTS01000001.1:12267564-12268558(+)_630	+	12265532	12268518	ENSPCIG00000027747	IL25
MSTS01000001.1	12267564	12268558	MSTS01000001.1:12267564-12268558(+)_672	+	12265532	12268518	ENSPCIG00000027747	IL25
MSTS01000001.1	12267564	12268558	MSTS01000001.1:12267564-12268558(+)_714	+	12265532	12268518	ENSPCIG00000027747	IL25
MSTS01000001.1	12267564	12268558	MSTS01000001.1:12267564-12268558(+)_84	+	12265532	12268518	ENSPCIG00000027747	IL25
MSTS01000001.1	12267564	12268558	MSTS01000001.1:12267564-12268558(+)_840	+	12265532	12268518	ENSPCIG00000027747	IL25
MSTS01000001.1	12267564	12268558	MSTS01000001.1:12267564-12268558(+)_882	+	12265532	12268518	ENSPCIG00000027747	IL25
MSTS01000001.1	12267564	12268558	MSTS01000001.1:12267564-12268558(+)_914	+	12265532	12268518	ENSPCIG00000027747	IL25
MSTS01000001.1	12941849	12941968	MSTS01000001.1:12941849-12941968(+)_0	+	12941890	12945007	ENSPCIG00000010757	PSME1
MSTS01000001.1	12941849	12941968	MSTS01000001.1:12941849-12941968(+)_39	+	12941890	12945007	ENSPCIG00000010757	PSME1
MSTS01000001.1	12942730	12942843	MSTS01000001.1:12942730-12942843(+)_0	+	12941890	12945007	ENSPCIG00000010757	PSME1
MSTS01000001.1	12942730	12942843	MSTS01000001.1:12942730-12942843(+)_33	+	12941890	12945007	ENSPCIG00000010757	PSME1
MSTS01000001.1	12942969	12943112	MSTS01000001.1:12942969-12943112(+)_0	+	12941890	12945007	ENSPCIG00000010757	PSME1
MSTS01000001.1	12942969	12943112	MSTS01000001.1:12942969-12943112(+)_32	+	12941890	12945007	ENSPCIG00000010757	PSME1
MSTS01000001.1	12942969	12943112	MSTS01000001.1:12942969-12943112(+)_63	+	12941890	12945007	ENSPCIG00000010757	PSME1
MSTS01000001.1	12943172	12943363	MSTS01000001.1:12943172-12943363(+)_0	+	12941890	12945007	ENSPCIG00000010757	PSME1
MSTS01000001.1	12943172	12943363	MSTS01000001.1:12943172-12943363(+)_37	+	12941890	12945007	ENSPCIG00000010757	PSME1
MSTS01000001.1	12943539	12943717	MSTS01000001.1:12943539-12943717(+)_0	+	12941890	12945007	ENSPCIG00000010757	PSME1
MSTS01000001.1	12943539	12943717	MSTS01000001.1:12943539-12943717(+)_33	+	12941890	12945007	ENSPCIG00000010757	PSME1
MSTS01000001.1	12943539	12943717	MSTS01000001.1:12943539-12943717(+)_66	+	12941890	12945007	ENSPCIG00000010757	PSME1
MSTS01000001.1	12943539	12943717	MSTS01000001.1:12943539-12943717(+)_98	+	12941890	12945007	ENSPCIG00000010757	PSME1
MSTS01000001.1	12943929	12944078	MSTS01000001.1:12943929-12944078(+)_0	+	12941890	12945007	ENSPCIG00000010757	PSME1
MSTS01000001.1	12943929	12944078	MSTS01000001.1:12943929-12944078(+)_35	+	12941890	12945007	ENSPCIG00000010757	PSME1
MSTS01000001.1	12943929	12944078	MSTS01000001.1:12943929-12944078(+)_69	+	12941890	12945007	ENSPCIG00000010757	PSME1
MSTS01000001.1	12944100	12944248	MSTS01000001.1:12944100-12944248(+)_34	+	12941890	12945007	ENSPCIG00000010757	PSME1
MSTS01000001.1	12944384	12944519	MSTS01000001.1:12944384-12944519(+)_28	+	12941890	12945007	ENSPCIG00000010757	PSME1
MSTS01000001.1	12944384	12944519	MSTS01000001.1:12944384-12944519(+)_55	+	12941890	12945007	ENSPCIG00000010757	PSME1
MSTS01000001.1	12944573	12944740	MSTS01000001.1:12944573-12944740(+)_0	+	12941890	12945007	ENSPCIG00000010757	PSME1
MSTS01000001.1	12944573	12944740	MSTS01000001.1:12944573-12944740(+)_44	+	12941890	12945007	ENSPCIG00000010757	PSME1
MSTS01000001.1	12944573	12944740	MSTS01000001.1:12944573-12944740(+)_87	+	12941890	12945007	ENSPCIG00000010757	PSME1
MSTS01000001.1	12944886	12945047	MSTS01000001.1:12944886-12945047(+)_0	+	12941890	12945007	ENSPCIG00000010757	PSME1
MSTS01000001.1	12944886	12945047	MSTS01000001.1:12944886-12945047(+)_41	+	12941890	12945007	ENSPCIG00000010757	PSME1
MSTS01000001.1	17262592	17264023	MSTS01000001.1:17262592-17264023(-)_0	-	17262633	17564076	ENSPCIG00000022869	FBN1
MSTS01000001.1	17262592	17264023	MSTS01000001.1:17262592-17264023(-)_1025	-	17262633	17564076	ENSPCIG00000022869	FBN1
MSTS01000001.1	17262592	17264023	MSTS01000001.1:17262592-17264023(-)_1066	-	17262633	17564076	ENSPCIG00000022869	FBN1
MSTS01000001.1	17262592	17264023	MSTS01000001.1:17262592-17264023(-)_1107	-	17262633	17564076	ENSPCIG00000022869	FBN1
MSTS01000001.1	17262592	17264023	MSTS01000001.1:17262592-17264023(-)_1148	-	17262633	17564076	ENSPCIG00000022869	FBN1
MSTS01000001.1	17262592	17264023	MSTS01000001.1:17262592-17264023(-)_1189	-	17262633	17564076	ENSPCIG00000022869	FBN1
MSTS01000001.1	17262592	17264023	MSTS01000001.1:17262592-17264023(-)_123	-	17262633	17564076	ENSPCIG00000022869	FBN1
MSTS01000001.1	17262592	17264023	MSTS01000001.1:17262592-17264023(-)_1230	-	17262633	17564076	ENSPCIG00000022869	FBN1
MSTS01000001.1	17262592	17264023	MSTS01000001.1:17262592-17264023(-)_1271	-	17262633	17564076	ENSPCIG00000022869	FBN1
MSTS01000001.1	17262592	17264023	MSTS01000001.1:17262592-17264023(-)_1312	-	17262633	17564076	ENSPCIG00000022869	FBN1
MSTS01000001.1	17262592	17264023	MSTS01000001.1:17262592-17264023(-)_1351	-	17262633	17564076	ENSPCIG00000022869	FBN1
MSTS01000001.1	17262592	17264023	MSTS01000001.1:17262592-17264023(-)_164	-	17262633	17564076	ENSPCIG00000022869	FBN1
MSTS01000001.1	17262592	17264023	MSTS01000001.1:17262592-17264023(-)_205	-	17262633	17564076	ENSPCIG00000022869	FBN1
MSTS01000001.1	17262592	17264023	MSTS01000001.1:17262592-17264023(-)_246	-	17262633	17564076	ENSPCIG00000022869	FBN1
MSTS01000001.1	17262592	17264023	MSTS01000001.1:17262592-17264023(-)_287	-	17262633	17564076	ENSPCIG00000022869	FBN1
MSTS01000001.1	17262592	17264023	MSTS01000001.1:17262592-17264023(-)_328	-	17262633	17564076	ENSPCIG00000022869	FBN1
MSTS01000001.1	17262592	17264023	MSTS01000001.1:17262592-17264023(-)_369	-	17262633	17564076	ENSPCIG00000022869	FBN1
MSTS01000001.1	17262592	17264023	MSTS01000001.1:17262592-17264023(-)_41	-	17262633	17564076	ENSPCIG00000022869	FBN1
MSTS01000001.1	17262592	17264023	MSTS01000001.1:17262592-17264023(-)_492	-	17262633	17564076	ENSPCIG00000022869	FBN1
MSTS01000001.1	17262592	17264023	MSTS01000001.1:17262592-17264023(-)_533	-	17262633	17564076	ENSPCIG00000022869	FBN1
MSTS01000001.1	17262592	17264023	MSTS01000001.1:17262592-17264023(-)_574	-	17262633	17564076	ENSPCIG00000022869	FBN1
MSTS01000001.1	17262592	17264023	MSTS01000001.1:17262592-17264023(-)_615	-	17262633	17564076	ENSPCIG00000022869	FBN1
MSTS01000001.1	17262592	17264023	MSTS01000001.1:17262592-17264023(-)_656	-	17262633	17564076	ENSPCIG00000022869	FBN1
MSTS01000001.1	17262592	17264023	MSTS01000001.1:17262592-17264023(-)_697	-	17262633	17564076	ENSPCIG00000022869	FBN1
MSTS01000001.1	17262592	17264023	MSTS01000001.1:17262592-17264023(-)_738	-	17262633	17564076	ENSPCIG00000022869	FBN1
MSTS01000001.1	17262592	17264023	MSTS01000001.1:17262592-17264023(-)_82	-	17262633	17564076	ENSPCIG00000022869	FBN1
MSTS01000001.1	17262592	17264023	MSTS01000001.1:17262592-17264023(-)_861	-	17262633	17564076	ENSPCIG00000022869	FBN1
MSTS01000001.1	17262592	17264023	MSTS01000001.1:17262592-17264023(-)_984	-	17262633	17564076	ENSPCIG00000022869	FBN1
MSTS01000001.1	17265537	17265789	MSTS01000001.1:17265537-17265789(-)_0	-	17262633	17564076	ENSPCIG00000022869	FBN1
MSTS01000001.1	17265537	17265789	MSTS01000001.1:17265537-17265789(-)_129	-	17262633	17564076	ENSPCIG00000022869	FBN1
MSTS01000001.1	17265537	17265789	MSTS01000001.1:17265537-17265789(-)_172	-	17262633	17564076	ENSPCIG00000022869	FBN1
MSTS01000001.1	17265537	17265789	MSTS01000001.1:17265537-17265789(-)_43	-	17262633	17564076	ENSPCIG00000022869	FBN1
MSTS01000001.1	17265537	17265789	MSTS01000001.1:17265537-17265789(-)_86	-	17262633	17564076	ENSPCIG00000022869	FBN1
MSTS01000001.1	17270793	17271105	MSTS01000001.1:17270793-17271105(-)_0	-	17262633	17564076	ENSPCIG00000022869	FBN1
MSTS01000001.1	17270793	17271105	MSTS01000001.1:17270793-17271105(-)_117	-	17262633	17564076	ENSPCIG00000022869	FBN1
MSTS01000001.1	17270793	17271105	MSTS01000001.1:17270793-17271105(-)_156	-	17262633	17564076	ENSPCIG00000022869	FBN1
MSTS01000001.1	17270793	17271105	MSTS01000001.1:17270793-17271105(-)_195	-	17262633	17564076	ENSPCIG00000022869	FBN1
MSTS01000001.1	17270793	17271105	MSTS01000001.1:17270793-17271105(-)_232	-	17262633	17564076	ENSPCIG00000022869	FBN1
MSTS01000001.1	17270793	17271105	MSTS01000001.1:17270793-17271105(-)_39	-	17262633	17564076	ENSPCIG00000022869	FBN1
MSTS01000001.1	17270793	17271105	MSTS01000001.1:17270793-17271105(-)_78	-	17262633	17564076	ENSPCIG00000022869	FBN1
MSTS01000001.1	17276881	17277081	MSTS01000001.1:17276881-17277081(-)_120	-	17262633	17564076	ENSPCIG00000022869	FBN1
MSTS01000001.1	17276881	17277081	MSTS01000001.1:17276881-17277081(-)_40	-	17262633	17564076	ENSPCIG00000022869	FBN1
MSTS01000001.1	17276881	17277081	MSTS01000001.1:17276881-17277081(-)_80	-	17262633	17564076	ENSPCIG00000022869	FBN1
MSTS01000001.1	17278487	17278696	MSTS01000001.1:17278487-17278696(-)_0	-	17262633	17564076	ENSPCIG00000022869	FBN1
MSTS01000001.1	17278487	17278696	MSTS01000001.1:17278487-17278696(-)_129	-	17262633	17564076	ENSPCIG00000022869	FBN1
MSTS01000001.1	17278487	17278696	MSTS01000001.1:17278487-17278696(-)_43	-	17262633	17564076	ENSPCIG00000022869	FBN1
MSTS01000001.1	17278487	17278696	MSTS01000001.1:17278487-17278696(-)_86	-	17262633	17564076	ENSPCIG00000022869	FBN1
MSTS01000001.1	17278858	17279055	MSTS01000001.1:17278858-17279055(-)_0	-	17262633	17564076	ENSPCIG00000022869	FBN1
MSTS01000001.1	17278858	17279055	MSTS01000001.1:17278858-17279055(-)_117	-	17262633	17564076	ENSPCIG00000022869	FBN1
MSTS01000001.1	17278858	17279055	MSTS01000001.1:17278858-17279055(-)_39	-	17262633	17564076	ENSPCIG00000022869	FBN1
MSTS01000001.1	17278858	17279055	MSTS01000001.1:17278858-17279055(-)_78	-	17262633	17564076	ENSPCIG00000022869	FBN1
MSTS01000001.1	17281290	17281493	MSTS01000001.1:17281290-17281493(-)_41	-	17262633	17564076	ENSPCIG00000022869	FBN1
MSTS01000001.1	17281290	17281493	MSTS01000001.1:17281290-17281493(-)_82	-	17262633	17564076	ENSPCIG00000022869	FBN1
MSTS01000001.1	17281933	17282139	MSTS01000001.1:17281933-17282139(-)_126	-	17262633	17564076	ENSPCIG00000022869	FBN1
MSTS01000001.1	17281933	17282139	MSTS01000001.1:17281933-17282139(-)_42	-	17262633	17564076	ENSPCIG00000022869	FBN1
MSTS01000001.1	17281933	17282139	MSTS01000001.1:17281933-17282139(-)_84	-	17262633	17564076	ENSPCIG00000022869	FBN1
MSTS01000001.1	17284189	17284476	MSTS01000001.1:17284189-17284476(-)_126	-	17262633	17564076	ENSPCIG00000022869	FBN1
MSTS01000001.1	17284189	17284476	MSTS01000001.1:17284189-17284476(-)_168	-	17262633	17564076	ENSPCIG00000022869	FBN1
MSTS01000001.1	17284189	17284476	MSTS01000001.1:17284189-17284476(-)_207	-	17262633	17564076	ENSPCIG00000022869	FBN1
MSTS01000001.1	17284189	17284476	MSTS01000001.1:17284189-17284476(-)_42	-	17262633	17564076	ENSPCIG00000022869	FBN1
MSTS01000001.1	17284189	17284476	MSTS01000001.1:17284189-17284476(-)_84	-	17262633	17564076	ENSPCIG00000022869	FBN1
MSTS01000001.1	17285059	17285265	MSTS01000001.1:17285059-17285265(-)_126	-	17262633	17564076	ENSPCIG00000022869	FBN1
MSTS01000001.1	17285059	17285265	MSTS01000001.1:17285059-17285265(-)_42	-	17262633	17564076	ENSPCIG00000022869	FBN1
MSTS01000001.1	17285059	17285265	MSTS01000001.1:17285059-17285265(-)_84	-	17262633	17564076	ENSPCIG00000022869	FBN1
MSTS01000001.1	17287347	17287559	MSTS01000001.1:17287347-17287559(-)_0	-	17262633	17564076	ENSPCIG00000022869	FBN1
MSTS01000001.1	17287347	17287559	MSTS01000001.1:17287347-17287559(-)_132	-	17262633	17564076	ENSPCIG00000022869	FBN1
MSTS01000001.1	17287347	17287559	MSTS01000001.1:17287347-17287559(-)_44	-	17262633	17564076	ENSPCIG00000022869	FBN1
MSTS01000001.1	17287347	17287559	MSTS01000001.1:17287347-17287559(-)_88	-	17262633	17564076	ENSPCIG00000022869	FBN1
MSTS01000001.1	17288295	17288498	MSTS01000001.1:17288295-17288498(-)_0	-	17262633	17564076	ENSPCIG00000022869	FBN1
MSTS01000001.1	17288295	17288498	MSTS01000001.1:17288295-17288498(-)_123	-	17262633	17564076	ENSPCIG00000022869	FBN1
MSTS01000001.1	17288295	17288498	MSTS01000001.1:17288295-17288498(-)_41	-	17262633	17564076	ENSPCIG00000022869	FBN1
MSTS01000001.1	17288295	17288498	MSTS01000001.1:17288295-17288498(-)_82	-	17262633	17564076	ENSPCIG00000022869	FBN1
MSTS01000001.1	17290343	17290543	MSTS01000001.1:17290343-17290543(-)_40	-	17262633	17564076	ENSPCIG00000022869	FBN1
MSTS01000001.1	17290343	17290543	MSTS01000001.1:17290343-17290543(-)_80	-	17262633	17564076	ENSPCIG00000022869	FBN1
MSTS01000001.1	17291670	17291867	MSTS01000001.1:17291670-17291867(-)_117	-	17262633	17564076	ENSPCIG00000022869	FBN1
MSTS01000001.1	17291670	17291867	MSTS01000001.1:17291670-17291867(-)_39	-	17262633	17564076	ENSPCIG00000022869	FBN1
MSTS01000001.1	17291670	17291867	MSTS01000001.1:17291670-17291867(-)_78	-	17262633	17564076	ENSPCIG00000022869	FBN1
MSTS01000001.1	17292094	17292240	MSTS01000001.1:17292094-17292240(-)_0	-	17262633	17564076	ENSPCIG00000022869	FBN1
MSTS01000001.1	17292094	17292240	MSTS01000001.1:17292094-17292240(-)_33	-	17262633	17564076	ENSPCIG00000022869	FBN1
MSTS01000001.1	17292094	17292240	MSTS01000001.1:17292094-17292240(-)_66	-	17262633	17564076	ENSPCIG00000022869	FBN1
MSTS01000001.1	17292771	17293001	MSTS01000001.1:17292771-17293001(-)_0	-	17262633	17564076	ENSPCIG00000022869	FBN1
MSTS01000001.1	17292771	17293001	MSTS01000001.1:17292771-17293001(-)_114	-	17262633	17564076	ENSPCIG00000022869	FBN1
MSTS01000001.1	17292771	17293001	MSTS01000001.1:17292771-17293001(-)_150	-	17262633	17564076	ENSPCIG00000022869	FBN1
MSTS01000001.1	17292771	17293001	MSTS01000001.1:17292771-17293001(-)_38	-	17262633	17564076	ENSPCIG00000022869	FBN1
MSTS01000001.1	17292771	17293001	MSTS01000001.1:17292771-17293001(-)_76	-	17262633	17564076	ENSPCIG00000022869	FBN1
MSTS01000001.1	17295401	17295607	MSTS01000001.1:17295401-17295607(-)_0	-	17262633	17564076	ENSPCIG00000022869	FBN1
MSTS01000001.1	17295401	17295607	MSTS01000001.1:17295401-17295607(-)_126	-	17262633	17564076	ENSPCIG00000022869	FBN1
MSTS01000001.1	17295401	17295607	MSTS01000001.1:17295401-17295607(-)_42	-	17262633	17564076	ENSPCIG00000022869	FBN1
MSTS01000001.1	17295401	17295607	MSTS01000001.1:17295401-17295607(-)_84	-	17262633	17564076	ENSPCIG00000022869	FBN1
MSTS01000001.1	17299991	17300191	MSTS01000001.1:17299991-17300191(-)_0	-	17262633	17564076	ENSPCIG00000022869	FBN1
MSTS01000001.1	17299991	17300191	MSTS01000001.1:17299991-17300191(-)_40	-	17262633	17564076	ENSPCIG00000022869	FBN1
MSTS01000001.1	17299991	17300191	MSTS01000001.1:17299991-17300191(-)_80	-	17262633	17564076	ENSPCIG00000022869	FBN1
MSTS01000001.1	17300631	17300840	MSTS01000001.1:17300631-17300840(-)_129	-	17262633	17564076	ENSPCIG00000022869	FBN1
MSTS01000001.1	17300631	17300840	MSTS01000001.1:17300631-17300840(-)_43	-	17262633	17564076	ENSPCIG00000022869	FBN1
MSTS01000001.1	17300631	17300840	MSTS01000001.1:17300631-17300840(-)_86	-	17262633	17564076	ENSPCIG00000022869	FBN1
MSTS01000001.1	17301589	17301786	MSTS01000001.1:17301589-17301786(-)_0	-	17262633	17564076	ENSPCIG00000022869	FBN1
MSTS01000001.1	17301589	17301786	MSTS01000001.1:17301589-17301786(-)_117	-	17262633	17564076	ENSPCIG00000022869	FBN1
MSTS01000001.1	17301589	17301786	MSTS01000001.1:17301589-17301786(-)_39	-	17262633	17564076	ENSPCIG00000022869	FBN1
MSTS01000001.1	17301589	17301786	MSTS01000001.1:17301589-17301786(-)_78	-	17262633	17564076	ENSPCIG00000022869	FBN1
MSTS01000001.1	17304063	17304269	MSTS01000001.1:17304063-17304269(-)_0	-	17262633	17564076	ENSPCIG00000022869	FBN1
MSTS01000001.1	17304063	17304269	MSTS01000001.1:17304063-17304269(-)_126	-	17262633	17564076	ENSPCIG00000022869	FBN1
MSTS01000001.1	17304063	17304269	MSTS01000001.1:17304063-17304269(-)_42	-	17262633	17564076	ENSPCIG00000022869	FBN1
MSTS01000001.1	17304063	17304269	MSTS01000001.1:17304063-17304269(-)_84	-	17262633	17564076	ENSPCIG00000022869	FBN1
MSTS01000001.1	17308367	17308570	MSTS01000001.1:17308367-17308570(-)_0	-	17262633	17564076	ENSPCIG00000022869	FBN1
MSTS01000001.1	17308367	17308570	MSTS01000001.1:17308367-17308570(-)_123	-	17262633	17564076	ENSPCIG00000022869	FBN1
MSTS01000001.1	17308367	17308570	MSTS01000001.1:17308367-17308570(-)_41	-	17262633	17564076	ENSPCIG00000022869	FBN1
MSTS01000001.1	17308367	17308570	MSTS01000001.1:17308367-17308570(-)_82	-	17262633	17564076	ENSPCIG00000022869	FBN1
MSTS01000001.1	17312230	17312436	MSTS01000001.1:17312230-17312436(-)_126	-	17262633	17564076	ENSPCIG00000022869	FBN1
MSTS01000001.1	17312230	17312436	MSTS01000001.1:17312230-17312436(-)_42	-	17262633	17564076	ENSPCIG00000022869	FBN1
MSTS01000001.1	17312230	17312436	MSTS01000001.1:17312230-17312436(-)_84	-	17262633	17564076	ENSPCIG00000022869	FBN1
MSTS01000001.1	17317913	17318065	MSTS01000001.1:17317913-17318065(-)_0	-	17262633	17564076	ENSPCIG00000022869	FBN1
MSTS01000001.1	17317913	17318065	MSTS01000001.1:17317913-17318065(-)_36	-	17262633	17564076	ENSPCIG00000022869	FBN1
MSTS01000001.1	17317913	17318065	MSTS01000001.1:17317913-17318065(-)_72	-	17262633	17564076	ENSPCIG00000022869	FBN1
MSTS01000001.1	17319565	17319804	MSTS01000001.1:17319565-17319804(-)_120	-	17262633	17564076	ENSPCIG00000022869	FBN1
MSTS01000001.1	17319565	17319804	MSTS01000001.1:17319565-17319804(-)_40	-	17262633	17564076	ENSPCIG00000022869	FBN1
MSTS01000001.1	17319565	17319804	MSTS01000001.1:17319565-17319804(-)_80	-	17262633	17564076	ENSPCIG00000022869	FBN1
MSTS01000001.1	17320581	17320784	MSTS01000001.1:17320581-17320784(-)_123	-	17262633	17564076	ENSPCIG00000022869	FBN1
MSTS01000001.1	17320581	17320784	MSTS01000001.1:17320581-17320784(-)_41	-	17262633	17564076	ENSPCIG00000022869	FBN1
MSTS01000001.1	17320581	17320784	MSTS01000001.1:17320581-17320784(-)_82	-	17262633	17564076	ENSPCIG00000022869	FBN1
MSTS01000001.1	17322192	17322398	MSTS01000001.1:17322192-17322398(-)_0	-	17262633	17564076	ENSPCIG00000022869	FBN1
MSTS01000001.1	17322192	17322398	MSTS01000001.1:17322192-17322398(-)_126	-	17262633	17564076	ENSPCIG00000022869	FBN1
MSTS01000001.1	17322192	17322398	MSTS01000001.1:17322192-17322398(-)_42	-	17262633	17564076	ENSPCIG00000022869	FBN1
MSTS01000001.1	17322192	17322398	MSTS01000001.1:17322192-17322398(-)_84	-	17262633	17564076	ENSPCIG00000022869	FBN1
MSTS01000001.1	17322416	17322565	MSTS01000001.1:17322416-17322565(-)_69	-	17262633	17564076	ENSPCIG00000022869	FBN1
MSTS01000001.1	17324771	17325016	MSTS01000001.1:17324771-17325016(-)_0	-	17262633	17564076	ENSPCIG00000022869	FBN1
MSTS01000001.1	17324771	17325016	MSTS01000001.1:17324771-17325016(-)_126	-	17262633	17564076	ENSPCIG00000022869	FBN1
MSTS01000001.1	17324771	17325016	MSTS01000001.1:17324771-17325016(-)_42	-	17262633	17564076	ENSPCIG00000022869	FBN1
MSTS01000001.1	17324771	17325016	MSTS01000001.1:17324771-17325016(-)_84	-	17262633	17564076	ENSPCIG00000022869	FBN1
MSTS01000001.1	17325362	17325565	MSTS01000001.1:17325362-17325565(-)_0	-	17262633	17564076	ENSPCIG00000022869	FBN1
MSTS01000001.1	17325362	17325565	MSTS01000001.1:17325362-17325565(-)_41	-	17262633	17564076	ENSPCIG00000022869	FBN1
MSTS01000001.1	17325362	17325565	MSTS01000001.1:17325362-17325565(-)_82	-	17262633	17564076	ENSPCIG00000022869	FBN1
MSTS01000001.1	17328365	17328568	MSTS01000001.1:17328365-17328568(-)_123	-	17262633	17564076	ENSPCIG00000022869	FBN1
MSTS01000001.1	17328365	17328568	MSTS01000001.1:17328365-17328568(-)_41	-	17262633	17564076	ENSPCIG00000022869	FBN1
MSTS01000001.1	17328365	17328568	MSTS01000001.1:17328365-17328568(-)_82	-	17262633	17564076	ENSPCIG00000022869	FBN1
MSTS01000001.1	17330147	17330353	MSTS01000001.1:17330147-17330353(-)_126	-	17262633	17564076	ENSPCIG00000022869	FBN1
MSTS01000001.1	17330147	17330353	MSTS01000001.1:17330147-17330353(-)_42	-	17262633	17564076	ENSPCIG00000022869	FBN1
MSTS01000001.1	17330147	17330353	MSTS01000001.1:17330147-17330353(-)_84	-	17262633	17564076	ENSPCIG00000022869	FBN1
MSTS01000001.1	17332164	17332367	MSTS01000001.1:17332164-17332367(-)_123	-	17262633	17564076	ENSPCIG00000022869	FBN1
MSTS01000001.1	17332164	17332367	MSTS01000001.1:17332164-17332367(-)_41	-	17262633	17564076	ENSPCIG00000022869	FBN1
MSTS01000001.1	17332164	17332367	MSTS01000001.1:17332164-17332367(-)_82	-	17262633	17564076	ENSPCIG00000022869	FBN1
MSTS01000001.1	17332491	17332694	MSTS01000001.1:17332491-17332694(-)_123	-	17262633	17564076	ENSPCIG00000022869	FBN1
MSTS01000001.1	17332491	17332694	MSTS01000001.1:17332491-17332694(-)_41	-	17262633	17564076	ENSPCIG00000022869	FBN1
MSTS01000001.1	17332491	17332694	MSTS01000001.1:17332491-17332694(-)_82	-	17262633	17564076	ENSPCIG00000022869	FBN1
MSTS01000001.1	17341183	17341389	MSTS01000001.1:17341183-17341389(-)_0	-	17262633	17564076	ENSPCIG00000022869	FBN1
MSTS01000001.1	17341183	17341389	MSTS01000001.1:17341183-17341389(-)_42	-	17262633	17564076	ENSPCIG00000022869	FBN1
MSTS01000001.1	17341183	17341389	MSTS01000001.1:17341183-17341389(-)_84	-	17262633	17564076	ENSPCIG00000022869	FBN1
MSTS01000001.1	17342369	17342575	MSTS01000001.1:17342369-17342575(-)_0	-	17262633	17564076	ENSPCIG00000022869	FBN1
MSTS01000001.1	17342369	17342575	MSTS01000001.1:17342369-17342575(-)_126	-	17262633	17564076	ENSPCIG00000022869	FBN1
MSTS01000001.1	17342369	17342575	MSTS01000001.1:17342369-17342575(-)_42	-	17262633	17564076	ENSPCIG00000022869	FBN1
MSTS01000001.1	17342369	17342575	MSTS01000001.1:17342369-17342575(-)_84	-	17262633	17564076	ENSPCIG00000022869	FBN1
MSTS01000001.1	17346057	17346260	MSTS01000001.1:17346057-17346260(-)_123	-	17262633	17564076	ENSPCIG00000022869	FBN1
MSTS01000001.1	17346057	17346260	MSTS01000001.1:17346057-17346260(-)_41	-	17262633	17564076	ENSPCIG00000022869	FBN1
MSTS01000001.1	17346057	17346260	MSTS01000001.1:17346057-17346260(-)_82	-	17262633	17564076	ENSPCIG00000022869	FBN1
MSTS01000001.1	17347900	17348106	MSTS01000001.1:17347900-17348106(-)_126	-	17262633	17564076	ENSPCIG00000022869	FBN1
MSTS01000001.1	17347900	17348106	MSTS01000001.1:17347900-17348106(-)_42	-	17262633	17564076	ENSPCIG00000022869	FBN1
MSTS01000001.1	17347900	17348106	MSTS01000001.1:17347900-17348106(-)_84	-	17262633	17564076	ENSPCIG00000022869	FBN1
MSTS01000001.1	17348124	17348330	MSTS01000001.1:17348124-17348330(-)_126	-	17262633	17564076	ENSPCIG00000022869	FBN1
MSTS01000001.1	17348124	17348330	MSTS01000001.1:17348124-17348330(-)_42	-	17262633	17564076	ENSPCIG00000022869	FBN1
MSTS01000001.1	17348124	17348330	MSTS01000001.1:17348124-17348330(-)_84	-	17262633	17564076	ENSPCIG00000022869	FBN1
MSTS01000001.1	17348641	17348850	MSTS01000001.1:17348641-17348850(-)_0	-	17262633	17564076	ENSPCIG00000022869	FBN1
MSTS01000001.1	17348641	17348850	MSTS01000001.1:17348641-17348850(-)_129	-	17262633	17564076	ENSPCIG00000022869	FBN1
MSTS01000001.1	17348641	17348850	MSTS01000001.1:17348641-17348850(-)_43	-	17262633	17564076	ENSPCIG00000022869	FBN1
MSTS01000001.1	17348641	17348850	MSTS01000001.1:17348641-17348850(-)_86	-	17262633	17564076	ENSPCIG00000022869	FBN1
MSTS01000001.1	17348890	17349096	MSTS01000001.1:17348890-17349096(-)_0	-	17262633	17564076	ENSPCIG00000022869	FBN1
MSTS01000001.1	17348890	17349096	MSTS01000001.1:17348890-17349096(-)_126	-	17262633	17564076	ENSPCIG00000022869	FBN1
MSTS01000001.1	17348890	17349096	MSTS01000001.1:17348890-17349096(-)_42	-	17262633	17564076	ENSPCIG00000022869	FBN1
MSTS01000001.1	17348890	17349096	MSTS01000001.1:17348890-17349096(-)_84	-	17262633	17564076	ENSPCIG00000022869	FBN1
MSTS01000001.1	17351284	17351595	MSTS01000001.1:17351284-17351595(-)_0	-	17262633	17564076	ENSPCIG00000022869	FBN1
MSTS01000001.1	17351284	17351595	MSTS01000001.1:17351284-17351595(-)_117	-	17262633	17564076	ENSPCIG00000022869	FBN1
MSTS01000001.1	17351284	17351595	MSTS01000001.1:17351284-17351595(-)_156	-	17262633	17564076	ENSPCIG00000022869	FBN1
MSTS01000001.1	17351284	17351595	MSTS01000001.1:17351284-17351595(-)_195	-	17262633	17564076	ENSPCIG00000022869	FBN1
MSTS01000001.1	17351284	17351595	MSTS01000001.1:17351284-17351595(-)_231	-	17262633	17564076	ENSPCIG00000022869	FBN1
MSTS01000001.1	17351284	17351595	MSTS01000001.1:17351284-17351595(-)_39	-	17262633	17564076	ENSPCIG00000022869	FBN1
MSTS01000001.1	17351284	17351595	MSTS01000001.1:17351284-17351595(-)_78	-	17262633	17564076	ENSPCIG00000022869	FBN1
MSTS01000001.1	17354179	17354385	MSTS01000001.1:17354179-17354385(-)_0	-	17262633	17564076	ENSPCIG00000022869	FBN1
MSTS01000001.1	17354179	17354385	MSTS01000001.1:17354179-17354385(-)_126	-	17262633	17564076	ENSPCIG00000022869	FBN1
MSTS01000001.1	17354179	17354385	MSTS01000001.1:17354179-17354385(-)_42	-	17262633	17564076	ENSPCIG00000022869	FBN1
MSTS01000001.1	17354179	17354385	MSTS01000001.1:17354179-17354385(-)_84	-	17262633	17564076	ENSPCIG00000022869	FBN1
MSTS01000001.1	17356724	17356855	MSTS01000001.1:17356724-17356855(-)_51	-	17262633	17564076	ENSPCIG00000022869	FBN1
MSTS01000001.1	17357735	17357953	MSTS01000001.1:17357735-17357953(-)_105	-	17262633	17564076	ENSPCIG00000022869	FBN1
MSTS01000001.1	17357735	17357953	MSTS01000001.1:17357735-17357953(-)_138	-	17262633	17564076	ENSPCIG00000022869	FBN1
MSTS01000001.1	17357735	17357953	MSTS01000001.1:17357735-17357953(-)_35	-	17262633	17564076	ENSPCIG00000022869	FBN1
MSTS01000001.1	17357735	17357953	MSTS01000001.1:17357735-17357953(-)_70	-	17262633	17564076	ENSPCIG00000022869	FBN1
MSTS01000001.1	17358139	17358339	MSTS01000001.1:17358139-17358339(-)_40	-	17262633	17564076	ENSPCIG00000022869	FBN1
MSTS01000001.1	17358139	17358339	MSTS01000001.1:17358139-17358339(-)_80	-	17262633	17564076	ENSPCIG00000022869	FBN1
MSTS01000001.1	17360045	17360251	MSTS01000001.1:17360045-17360251(-)_0	-	17262633	17564076	ENSPCIG00000022869	FBN1
MSTS01000001.1	17360045	17360251	MSTS01000001.1:17360045-17360251(-)_126	-	17262633	17564076	ENSPCIG00000022869	FBN1
MSTS01000001.1	17360045	17360251	MSTS01000001.1:17360045-17360251(-)_42	-	17262633	17564076	ENSPCIG00000022869	FBN1
MSTS01000001.1	17360045	17360251	MSTS01000001.1:17360045-17360251(-)_84	-	17262633	17564076	ENSPCIG00000022869	FBN1
MSTS01000001.1	17365451	17365657	MSTS01000001.1:17365451-17365657(-)_0	-	17262633	17564076	ENSPCIG00000022869	FBN1
MSTS01000001.1	17365451	17365657	MSTS01000001.1:17365451-17365657(-)_126	-	17262633	17564076	ENSPCIG00000022869	FBN1
MSTS01000001.1	17365451	17365657	MSTS01000001.1:17365451-17365657(-)_42	-	17262633	17564076	ENSPCIG00000022869	FBN1
MSTS01000001.1	17365451	17365657	MSTS01000001.1:17365451-17365657(-)_84	-	17262633	17564076	ENSPCIG00000022869	FBN1
MSTS01000001.1	17366780	17366914	MSTS01000001.1:17366780-17366914(-)_0	-	17262633	17564076	ENSPCIG00000022869	FBN1
MSTS01000001.1	17366780	17366914	MSTS01000001.1:17366780-17366914(-)_27	-	17262633	17564076	ENSPCIG00000022869	FBN1
MSTS01000001.1	17366780	17366914	MSTS01000001.1:17366780-17366914(-)_54	-	17262633	17564076	ENSPCIG00000022869	FBN1
MSTS01000001.1	17371759	17371992	MSTS01000001.1:17371759-17371992(-)_117	-	17262633	17564076	ENSPCIG00000022869	FBN1
MSTS01000001.1	17371759	17371992	MSTS01000001.1:17371759-17371992(-)_153	-	17262633	17564076	ENSPCIG00000022869	FBN1
MSTS01000001.1	17371759	17371992	MSTS01000001.1:17371759-17371992(-)_39	-	17262633	17564076	ENSPCIG00000022869	FBN1
MSTS01000001.1	17371759	17371992	MSTS01000001.1:17371759-17371992(-)_78	-	17262633	17564076	ENSPCIG00000022869	FBN1
MSTS01000001.1	17373583	17373786	MSTS01000001.1:17373583-17373786(-)_0	-	17262633	17564076	ENSPCIG00000022869	FBN1
MSTS01000001.1	17373583	17373786	MSTS01000001.1:17373583-17373786(-)_123	-	17262633	17564076	ENSPCIG00000022869	FBN1
MSTS01000001.1	17373583	17373786	MSTS01000001.1:17373583-17373786(-)_41	-	17262633	17564076	ENSPCIG00000022869	FBN1
MSTS01000001.1	17373583	17373786	MSTS01000001.1:17373583-17373786(-)_82	-	17262633	17564076	ENSPCIG00000022869	FBN1
MSTS01000001.1	17377513	17377716	MSTS01000001.1:17377513-17377716(-)_0	-	17262633	17564076	ENSPCIG00000022869	FBN1
MSTS01000001.1	17377513	17377716	MSTS01000001.1:17377513-17377716(-)_123	-	17262633	17564076	ENSPCIG00000022869	FBN1
MSTS01000001.1	17377513	17377716	MSTS01000001.1:17377513-17377716(-)_41	-	17262633	17564076	ENSPCIG00000022869	FBN1
MSTS01000001.1	17377513	17377716	MSTS01000001.1:17377513-17377716(-)_82	-	17262633	17564076	ENSPCIG00000022869	FBN1
MSTS01000001.1	17380362	17380568	MSTS01000001.1:17380362-17380568(-)_42	-	17262633	17564076	ENSPCIG00000022869	FBN1
MSTS01000001.1	17380362	17380568	MSTS01000001.1:17380362-17380568(-)_84	-	17262633	17564076	ENSPCIG00000022869	FBN1
MSTS01000001.1	17385229	17385429	MSTS01000001.1:17385229-17385429(-)_0	-	17262633	17564076	ENSPCIG00000022869	FBN1
MSTS01000001.1	17385229	17385429	MSTS01000001.1:17385229-17385429(-)_120	-	17262633	17564076	ENSPCIG00000022869	FBN1
MSTS01000001.1	17385229	17385429	MSTS01000001.1:17385229-17385429(-)_40	-	17262633	17564076	ENSPCIG00000022869	FBN1
MSTS01000001.1	17385229	17385429	MSTS01000001.1:17385229-17385429(-)_80	-	17262633	17564076	ENSPCIG00000022869	FBN1
MSTS01000001.1	17391048	17391269	MSTS01000001.1:17391048-17391269(-)_108	-	17262633	17564076	ENSPCIG00000022869	FBN1
MSTS01000001.1	17391048	17391269	MSTS01000001.1:17391048-17391269(-)_141	-	17262633	17564076	ENSPCIG00000022869	FBN1
MSTS01000001.1	17391048	17391269	MSTS01000001.1:17391048-17391269(-)_36	-	17262633	17564076	ENSPCIG00000022869	FBN1
MSTS01000001.1	17391048	17391269	MSTS01000001.1:17391048-17391269(-)_72	-	17262633	17564076	ENSPCIG00000022869	FBN1
MSTS01000001.1	17391790	17392053	MSTS01000001.1:17391790-17392053(-)_111	-	17262633	17564076	ENSPCIG00000022869	FBN1
MSTS01000001.1	17391790	17392053	MSTS01000001.1:17391790-17392053(-)_148	-	17262633	17564076	ENSPCIG00000022869	FBN1
MSTS01000001.1	17391790	17392053	MSTS01000001.1:17391790-17392053(-)_183	-	17262633	17564076	ENSPCIG00000022869	FBN1
MSTS01000001.1	17391790	17392053	MSTS01000001.1:17391790-17392053(-)_37	-	17262633	17564076	ENSPCIG00000022869	FBN1
MSTS01000001.1	17391790	17392053	MSTS01000001.1:17391790-17392053(-)_74	-	17262633	17564076	ENSPCIG00000022869	FBN1
MSTS01000001.1	17402553	17402792	MSTS01000001.1:17402553-17402792(-)_0	-	17262633	17564076	ENSPCIG00000022869	FBN1
MSTS01000001.1	17402553	17402792	MSTS01000001.1:17402553-17402792(-)_120	-	17262633	17564076	ENSPCIG00000022869	FBN1
MSTS01000001.1	17402553	17402792	MSTS01000001.1:17402553-17402792(-)_159	-	17262633	17564076	ENSPCIG00000022869	FBN1
MSTS01000001.1	17402553	17402792	MSTS01000001.1:17402553-17402792(-)_40	-	17262633	17564076	ENSPCIG00000022869	FBN1
MSTS01000001.1	17402553	17402792	MSTS01000001.1:17402553-17402792(-)_80	-	17262633	17564076	ENSPCIG00000022869	FBN1
MSTS01000001.1	17406717	17406923	MSTS01000001.1:17406717-17406923(-)_0	-	17262633	17564076	ENSPCIG00000022869	FBN1
MSTS01000001.1	17406717	17406923	MSTS01000001.1:17406717-17406923(-)_126	-	17262633	17564076	ENSPCIG00000022869	FBN1
MSTS01000001.1	17406717	17406923	MSTS01000001.1:17406717-17406923(-)_42	-	17262633	17564076	ENSPCIG00000022869	FBN1
MSTS01000001.1	17406717	17406923	MSTS01000001.1:17406717-17406923(-)_84	-	17262633	17564076	ENSPCIG00000022869	FBN1
MSTS01000001.1	17417912	17418118	MSTS01000001.1:17417912-17418118(-)_126	-	17262633	17564076	ENSPCIG00000022869	FBN1
MSTS01000001.1	17417912	17418118	MSTS01000001.1:17417912-17418118(-)_42	-	17262633	17564076	ENSPCIG00000022869	FBN1
MSTS01000001.1	17417912	17418118	MSTS01000001.1:17417912-17418118(-)_84	-	17262633	17564076	ENSPCIG00000022869	FBN1
MSTS01000001.1	17421660	17421938	MSTS01000001.1:17421660-17421938(-)_120	-	17262633	17564076	ENSPCIG00000022869	FBN1
MSTS01000001.1	17421660	17421938	MSTS01000001.1:17421660-17421938(-)_160	-	17262633	17564076	ENSPCIG00000022869	FBN1
MSTS01000001.1	17421660	17421938	MSTS01000001.1:17421660-17421938(-)_198	-	17262633	17564076	ENSPCIG00000022869	FBN1
MSTS01000001.1	17421660	17421938	MSTS01000001.1:17421660-17421938(-)_40	-	17262633	17564076	ENSPCIG00000022869	FBN1
MSTS01000001.1	17421660	17421938	MSTS01000001.1:17421660-17421938(-)_80	-	17262633	17564076	ENSPCIG00000022869	FBN1
MSTS01000001.1	17501871	17502047	MSTS01000001.1:17501871-17502047(-)_32	-	17262633	17564076	ENSPCIG00000022869	FBN1
MSTS01000001.1	17501871	17502047	MSTS01000001.1:17501871-17502047(-)_64	-	17262633	17564076	ENSPCIG00000022869	FBN1
MSTS01000001.1	17501871	17502047	MSTS01000001.1:17501871-17502047(-)_96	-	17262633	17564076	ENSPCIG00000022869	FBN1
MSTS01000001.1	17505688	17505864	MSTS01000001.1:17505688-17505864(-)_32	-	17262633	17564076	ENSPCIG00000022869	FBN1
MSTS01000001.1	17505688	17505864	MSTS01000001.1:17505688-17505864(-)_64	-	17262633	17564076	ENSPCIG00000022869	FBN1
MSTS01000001.1	17505688	17505864	MSTS01000001.1:17505688-17505864(-)_96	-	17262633	17564076	ENSPCIG00000022869	FBN1
MSTS01000001.1	17517915	17518094	MSTS01000001.1:17517915-17518094(-)_33	-	17262633	17564076	ENSPCIG00000022869	FBN1
MSTS01000001.1	17517915	17518094	MSTS01000001.1:17517915-17518094(-)_66	-	17262633	17564076	ENSPCIG00000022869	FBN1
MSTS01000001.1	17517915	17518094	MSTS01000001.1:17517915-17518094(-)_99	-	17262633	17564076	ENSPCIG00000022869	FBN1
MSTS01000001.1	17520200	17520363	MSTS01000001.1:17520200-17520363(-)_42	-	17262633	17564076	ENSPCIG00000022869	FBN1
MSTS01000001.1	17520200	17520363	MSTS01000001.1:17520200-17520363(-)_83	-	17262633	17564076	ENSPCIG00000022869	FBN1
MSTS01000001.1	17562638	17563123	MSTS01000001.1:17562638-17563123(-)_0	-	17262633	17564076	ENSPCIG00000022869	FBN1
MSTS01000001.1	17562638	17563123	MSTS01000001.1:17562638-17563123(-)_123	-	17262633	17564076	ENSPCIG00000022869	FBN1
MSTS01000001.1	17562638	17563123	MSTS01000001.1:17562638-17563123(-)_246	-	17262633	17564076	ENSPCIG00000022869	FBN1
MSTS01000001.1	17562638	17563123	MSTS01000001.1:17562638-17563123(-)_287	-	17262633	17564076	ENSPCIG00000022869	FBN1
MSTS01000001.1	17562638	17563123	MSTS01000001.1:17562638-17563123(-)_328	-	17262633	17564076	ENSPCIG00000022869	FBN1
MSTS01000001.1	17562638	17563123	MSTS01000001.1:17562638-17563123(-)_369	-	17262633	17564076	ENSPCIG00000022869	FBN1
MSTS01000001.1	17562638	17563123	MSTS01000001.1:17562638-17563123(-)_405	-	17262633	17564076	ENSPCIG00000022869	FBN1
MSTS01000001.1	17562638	17563123	MSTS01000001.1:17562638-17563123(-)_41	-	17262633	17564076	ENSPCIG00000022869	FBN1
MSTS01000001.1	17562638	17563123	MSTS01000001.1:17562638-17563123(-)_82	-	17262633	17564076	ENSPCIG00000022869	FBN1
MSTS01000001.1	17563713	17564116	MSTS01000001.1:17563713-17564116(-)_164	-	17262633	17564076	ENSPCIG00000022869	FBN1
MSTS01000001.1	17563713	17564116	MSTS01000001.1:17563713-17564116(-)_287	-	17262633	17564076	ENSPCIG00000022869	FBN1
MSTS01000001.1	17563713	17564116	MSTS01000001.1:17563713-17564116(-)_323	-	17262633	17564076	ENSPCIG00000022869	FBN1
MSTS01000001.1	21050767	21051141	MSTS01000001.1:21050767-21051141(+)_126	+	21050808	21124828	ENSPCIG00000005166	TMOD3
MSTS01000001.1	21050767	21051141	MSTS01000001.1:21050767-21051141(+)_168	+	21050808	21124828	ENSPCIG00000005166	TMOD3
MSTS01000001.1	21050767	21051141	MSTS01000001.1:21050767-21051141(+)_210	+	21050808	21124828	ENSPCIG00000005166	TMOD3
MSTS01000001.1	21050767	21051141	MSTS01000001.1:21050767-21051141(+)_252	+	21050808	21124828	ENSPCIG00000005166	TMOD3
MSTS01000001.1	21050767	21051141	MSTS01000001.1:21050767-21051141(+)_294	+	21050808	21124828	ENSPCIG00000005166	TMOD3
MSTS01000001.1	21050767	21051141	MSTS01000001.1:21050767-21051141(+)_84	+	21050808	21124828	ENSPCIG00000005166	TMOD3
MSTS01000001.1	21077720	21078638	MSTS01000001.1:21077720-21078638(+)_252	+	21050808	21124828	ENSPCIG00000005166	TMOD3
MSTS01000001.1	21077720	21078638	MSTS01000001.1:21077720-21078638(+)_294	+	21050808	21124828	ENSPCIG00000005166	TMOD3
MSTS01000001.1	21077720	21078638	MSTS01000001.1:21077720-21078638(+)_336	+	21050808	21124828	ENSPCIG00000005166	TMOD3
MSTS01000001.1	21077720	21078638	MSTS01000001.1:21077720-21078638(+)_588	+	21050808	21124828	ENSPCIG00000005166	TMOD3
MSTS01000001.1	21077720	21078638	MSTS01000001.1:21077720-21078638(+)_714	+	21050808	21124828	ENSPCIG00000005166	TMOD3
MSTS01000001.1	21077720	21078638	MSTS01000001.1:21077720-21078638(+)_756	+	21050808	21124828	ENSPCIG00000005166	TMOD3
MSTS01000001.1	21077720	21078638	MSTS01000001.1:21077720-21078638(+)_798	+	21050808	21124828	ENSPCIG00000005166	TMOD3
MSTS01000001.1	21077720	21078638	MSTS01000001.1:21077720-21078638(+)_838	+	21050808	21124828	ENSPCIG00000005166	TMOD3
MSTS01000001.1	21084581	21084818	MSTS01000001.1:21084581-21084818(+)_120	+	21050808	21124828	ENSPCIG00000005166	TMOD3
MSTS01000001.1	21084581	21084818	MSTS01000001.1:21084581-21084818(+)_40	+	21050808	21124828	ENSPCIG00000005166	TMOD3
MSTS01000001.1	21084581	21084818	MSTS01000001.1:21084581-21084818(+)_80	+	21050808	21124828	ENSPCIG00000005166	TMOD3
MSTS01000001.1	21106908	21107111	MSTS01000001.1:21106908-21107111(+)_123	+	21050808	21124828	ENSPCIG00000005166	TMOD3
MSTS01000001.1	21106908	21107111	MSTS01000001.1:21106908-21107111(+)_82	+	21050808	21124828	ENSPCIG00000005166	TMOD3
MSTS01000001.1	21110675	21110845	MSTS01000001.1:21110675-21110845(+)_30	+	21050808	21124828	ENSPCIG00000005166	TMOD3
MSTS01000001.1	21110675	21110845	MSTS01000001.1:21110675-21110845(+)_60	+	21050808	21124828	ENSPCIG00000005166	TMOD3
MSTS01000001.1	21110675	21110845	MSTS01000001.1:21110675-21110845(+)_90	+	21050808	21124828	ENSPCIG00000005166	TMOD3
MSTS01000001.1	21112159	21112370	MSTS01000001.1:21112159-21112370(+)_0	+	21050808	21124828	ENSPCIG00000005166	TMOD3
MSTS01000001.1	21112159	21112370	MSTS01000001.1:21112159-21112370(+)_131	+	21050808	21124828	ENSPCIG00000005166	TMOD3
MSTS01000001.1	21112159	21112370	MSTS01000001.1:21112159-21112370(+)_44	+	21050808	21124828	ENSPCIG00000005166	TMOD3
MSTS01000001.1	21114435	21114623	MSTS01000001.1:21114435-21114623(+)_36	+	21050808	21124828	ENSPCIG00000005166	TMOD3
MSTS01000001.1	21114435	21114623	MSTS01000001.1:21114435-21114623(+)_72	+	21050808	21124828	ENSPCIG00000005166	TMOD3
MSTS01000001.1	21117312	21117536	MSTS01000001.1:21117312-21117536(+)_36	+	21050808	21124828	ENSPCIG00000005166	TMOD3
MSTS01000001.1	21117312	21117536	MSTS01000001.1:21117312-21117536(+)_72	+	21050808	21124828	ENSPCIG00000005166	TMOD3
MSTS01000001.1	21120242	21120541	MSTS01000001.1:21120242-21120541(+)_0	+	21050808	21124828	ENSPCIG00000005166	TMOD3
MSTS01000001.1	21120242	21120541	MSTS01000001.1:21120242-21120541(+)_176	+	21050808	21124828	ENSPCIG00000005166	TMOD3
MSTS01000001.1	21120242	21120541	MSTS01000001.1:21120242-21120541(+)_44	+	21050808	21124828	ENSPCIG00000005166	TMOD3
MSTS01000001.1	21120242	21120541	MSTS01000001.1:21120242-21120541(+)_88	+	21050808	21124828	ENSPCIG00000005166	TMOD3
MSTS01000001.1	21124753	21124868	MSTS01000001.1:21124753-21124868(+)_0	+	21050808	21124828	ENSPCIG00000005166	TMOD3
MSTS01000001.1	21124753	21124868	MSTS01000001.1:21124753-21124868(+)_35	+	21050808	21124828	ENSPCIG00000005166	TMOD3
MSTS01000001.1	21133657	21133842	MSTS01000001.1:21133657-21133842(-)_35	-	21133698	21185579	ENSPCIG00000005153	LEO1
MSTS01000001.1	21141229	21141407	MSTS01000001.1:21141229-21141407(-)_0	-	21133698	21185579	ENSPCIG00000005153	LEO1
MSTS01000001.1	21141229	21141407	MSTS01000001.1:21141229-21141407(-)_33	-	21133698	21185579	ENSPCIG00000005153	LEO1
MSTS01000001.1	21141229	21141407	MSTS01000001.1:21141229-21141407(-)_66	-	21133698	21185579	ENSPCIG00000005153	LEO1
MSTS01000001.1	21141229	21141407	MSTS01000001.1:21141229-21141407(-)_98	-	21133698	21185579	ENSPCIG00000005153	LEO1
MSTS01000001.1	21142201	21142468	MSTS01000001.1:21142201-21142468(-)_0	-	21133698	21185579	ENSPCIG00000005153	LEO1
MSTS01000001.1	21142201	21142468	MSTS01000001.1:21142201-21142468(-)_114	-	21133698	21185579	ENSPCIG00000005153	LEO1
MSTS01000001.1	21142201	21142468	MSTS01000001.1:21142201-21142468(-)_38	-	21133698	21185579	ENSPCIG00000005153	LEO1
MSTS01000001.1	21142201	21142468	MSTS01000001.1:21142201-21142468(-)_76	-	21133698	21185579	ENSPCIG00000005153	LEO1
MSTS01000001.1	21144702	21144918	MSTS01000001.1:21144702-21144918(-)_102	-	21133698	21185579	ENSPCIG00000005153	LEO1
MSTS01000001.1	21144702	21144918	MSTS01000001.1:21144702-21144918(-)_136	-	21133698	21185579	ENSPCIG00000005153	LEO1
MSTS01000001.1	21144702	21144918	MSTS01000001.1:21144702-21144918(-)_34	-	21133698	21185579	ENSPCIG00000005153	LEO1
MSTS01000001.1	21144702	21144918	MSTS01000001.1:21144702-21144918(-)_68	-	21133698	21185579	ENSPCIG00000005153	LEO1
MSTS01000001.1	21154656	21154871	MSTS01000001.1:21154656-21154871(-)_102	-	21133698	21185579	ENSPCIG00000005153	LEO1
MSTS01000001.1	21154656	21154871	MSTS01000001.1:21154656-21154871(-)_34	-	21133698	21185579	ENSPCIG00000005153	LEO1
MSTS01000001.1	21154656	21154871	MSTS01000001.1:21154656-21154871(-)_68	-	21133698	21185579	ENSPCIG00000005153	LEO1
MSTS01000001.1	21155600	21155775	MSTS01000001.1:21155600-21155775(-)_95	-	21133698	21185579	ENSPCIG00000005153	LEO1
MSTS01000001.1	21159922	21160087	MSTS01000001.1:21159922-21160087(-)_0	-	21133698	21185579	ENSPCIG00000005153	LEO1
MSTS01000001.1	21159922	21160087	MSTS01000001.1:21159922-21160087(-)_85	-	21133698	21185579	ENSPCIG00000005153	LEO1
MSTS01000001.1	21165479	21165705	MSTS01000001.1:21165479-21165705(-)_0	-	21133698	21185579	ENSPCIG00000005153	LEO1
MSTS01000001.1	21165479	21165705	MSTS01000001.1:21165479-21165705(-)_146	-	21133698	21185579	ENSPCIG00000005153	LEO1
MSTS01000001.1	21165479	21165705	MSTS01000001.1:21165479-21165705(-)_37	-	21133698	21185579	ENSPCIG00000005153	LEO1
MSTS01000001.1	21167975	21168150	MSTS01000001.1:21167975-21168150(-)_32	-	21133698	21185579	ENSPCIG00000005153	LEO1
MSTS01000001.1	21167975	21168150	MSTS01000001.1:21167975-21168150(-)_64	-	21133698	21185579	ENSPCIG00000005153	LEO1
MSTS01000001.1	21167975	21168150	MSTS01000001.1:21167975-21168150(-)_95	-	21133698	21185579	ENSPCIG00000005153	LEO1
MSTS01000001.1	21169389	21169577	MSTS01000001.1:21169389-21169577(-)_0	-	21133698	21185579	ENSPCIG00000005153	LEO1
MSTS01000001.1	21169389	21169577	MSTS01000001.1:21169389-21169577(-)_36	-	21133698	21185579	ENSPCIG00000005153	LEO1
MSTS01000001.1	21169389	21169577	MSTS01000001.1:21169389-21169577(-)_72	-	21133698	21185579	ENSPCIG00000005153	LEO1
MSTS01000001.1	21172205	21173023	MSTS01000001.1:21172205-21173023(-)_132	-	21133698	21185579	ENSPCIG00000005153	LEO1
MSTS01000001.1	21172205	21173023	MSTS01000001.1:21172205-21173023(-)_176	-	21133698	21185579	ENSPCIG00000005153	LEO1
MSTS01000001.1	21172205	21173023	MSTS01000001.1:21172205-21173023(-)_220	-	21133698	21185579	ENSPCIG00000005153	LEO1
MSTS01000001.1	21172205	21173023	MSTS01000001.1:21172205-21173023(-)_264	-	21133698	21185579	ENSPCIG00000005153	LEO1
MSTS01000001.1	21172205	21173023	MSTS01000001.1:21172205-21173023(-)_308	-	21133698	21185579	ENSPCIG00000005153	LEO1
MSTS01000001.1	21172205	21173023	MSTS01000001.1:21172205-21173023(-)_352	-	21133698	21185579	ENSPCIG00000005153	LEO1
MSTS01000001.1	21172205	21173023	MSTS01000001.1:21172205-21173023(-)_396	-	21133698	21185579	ENSPCIG00000005153	LEO1
MSTS01000001.1	21172205	21173023	MSTS01000001.1:21172205-21173023(-)_572	-	21133698	21185579	ENSPCIG00000005153	LEO1
MSTS01000001.1	21172205	21173023	MSTS01000001.1:21172205-21173023(-)_616	-	21133698	21185579	ENSPCIG00000005153	LEO1
MSTS01000001.1	21172205	21173023	MSTS01000001.1:21172205-21173023(-)_660	-	21133698	21185579	ENSPCIG00000005153	LEO1
MSTS01000001.1	21172205	21173023	MSTS01000001.1:21172205-21173023(-)_704	-	21133698	21185579	ENSPCIG00000005153	LEO1
MSTS01000001.1	21172205	21173023	MSTS01000001.1:21172205-21173023(-)_738	-	21133698	21185579	ENSPCIG00000005153	LEO1
MSTS01000001.1	21185275	21185619	MSTS01000001.1:21185275-21185619(-)_176	-	21133698	21185579	ENSPCIG00000005153	LEO1
MSTS01000001.1	21185275	21185619	MSTS01000001.1:21185275-21185619(-)_220	-	21133698	21185579	ENSPCIG00000005153	LEO1
MSTS01000001.1	21185275	21185619	MSTS01000001.1:21185275-21185619(-)_264	-	21133698	21185579	ENSPCIG00000005153	LEO1
MSTS01000001.1	22056020	22056137	MSTS01000001.1:22056020-22056137(-)_0	-	22056061	22101004	ENSPCIG00000004922	ONECUT1
MSTS01000001.1	22056020	22056137	MSTS01000001.1:22056020-22056137(-)_37	-	22056061	22101004	ENSPCIG00000004922	ONECUT1
MSTS01000001.1	22084581	22085086	MSTS01000001.1:22084581-22085086(-)_129	-	22056061	22101004	ENSPCIG00000004922	ONECUT1
MSTS01000001.1	22084581	22085086	MSTS01000001.1:22084581-22085086(-)_172	-	22056061	22101004	ENSPCIG00000004922	ONECUT1
MSTS01000001.1	22084581	22085086	MSTS01000001.1:22084581-22085086(-)_215	-	22056061	22101004	ENSPCIG00000004922	ONECUT1
MSTS01000001.1	22084581	22085086	MSTS01000001.1:22084581-22085086(-)_258	-	22056061	22101004	ENSPCIG00000004922	ONECUT1
MSTS01000001.1	22094993	22095269	MSTS01000001.1:22094993-22095269(-)_0	-	22056061	22101004	ENSPCIG00000004922	ONECUT1
MSTS01000001.1	22094993	22095269	MSTS01000001.1:22094993-22095269(-)_120	-	22056061	22101004	ENSPCIG00000004922	ONECUT1
MSTS01000001.1	22094993	22095269	MSTS01000001.1:22094993-22095269(-)_160	-	22056061	22101004	ENSPCIG00000004922	ONECUT1
MSTS01000001.1	22094993	22095269	MSTS01000001.1:22094993-22095269(-)_196	-	22056061	22101004	ENSPCIG00000004922	ONECUT1
MSTS01000001.1	22094993	22095269	MSTS01000001.1:22094993-22095269(-)_40	-	22056061	22101004	ENSPCIG00000004922	ONECUT1
MSTS01000001.1	22094993	22095269	MSTS01000001.1:22094993-22095269(-)_80	-	22056061	22101004	ENSPCIG00000004922	ONECUT1
MSTS01000001.1	22099874	22101044	MSTS01000001.1:22099874-22101044(-)_0	-	22056061	22101004	ENSPCIG00000004922	ONECUT1
MSTS01000001.1	22099874	22101044	MSTS01000001.1:22099874-22101044(-)_1008	-	22056061	22101004	ENSPCIG00000004922	ONECUT1
MSTS01000001.1	22099874	22101044	MSTS01000001.1:22099874-22101044(-)_1050	-	22056061	22101004	ENSPCIG00000004922	ONECUT1
MSTS01000001.1	22099874	22101044	MSTS01000001.1:22099874-22101044(-)_1090	-	22056061	22101004	ENSPCIG00000004922	ONECUT1
MSTS01000001.1	22099874	22101044	MSTS01000001.1:22099874-22101044(-)_126	-	22056061	22101004	ENSPCIG00000004922	ONECUT1
MSTS01000001.1	22099874	22101044	MSTS01000001.1:22099874-22101044(-)_252	-	22056061	22101004	ENSPCIG00000004922	ONECUT1
MSTS01000001.1	22099874	22101044	MSTS01000001.1:22099874-22101044(-)_294	-	22056061	22101004	ENSPCIG00000004922	ONECUT1
MSTS01000001.1	22099874	22101044	MSTS01000001.1:22099874-22101044(-)_42	-	22056061	22101004	ENSPCIG00000004922	ONECUT1
MSTS01000001.1	22099874	22101044	MSTS01000001.1:22099874-22101044(-)_462	-	22056061	22101004	ENSPCIG00000004922	ONECUT1
MSTS01000001.1	22099874	22101044	MSTS01000001.1:22099874-22101044(-)_504	-	22056061	22101004	ENSPCIG00000004922	ONECUT1
MSTS01000001.1	22099874	22101044	MSTS01000001.1:22099874-22101044(-)_546	-	22056061	22101004	ENSPCIG00000004922	ONECUT1
MSTS01000001.1	22099874	22101044	MSTS01000001.1:22099874-22101044(-)_588	-	22056061	22101004	ENSPCIG00000004922	ONECUT1
MSTS01000001.1	22099874	22101044	MSTS01000001.1:22099874-22101044(-)_630	-	22056061	22101004	ENSPCIG00000004922	ONECUT1
MSTS01000001.1	22099874	22101044	MSTS01000001.1:22099874-22101044(-)_672	-	22056061	22101004	ENSPCIG00000004922	ONECUT1
MSTS01000001.1	22099874	22101044	MSTS01000001.1:22099874-22101044(-)_714	-	22056061	22101004	ENSPCIG00000004922	ONECUT1
MSTS01000001.1	22099874	22101044	MSTS01000001.1:22099874-22101044(-)_756	-	22056061	22101004	ENSPCIG00000004922	ONECUT1
MSTS01000001.1	22099874	22101044	MSTS01000001.1:22099874-22101044(-)_798	-	22056061	22101004	ENSPCIG00000004922	ONECUT1
MSTS01000001.1	22099874	22101044	MSTS01000001.1:22099874-22101044(-)_84	-	22056061	22101004	ENSPCIG00000004922	ONECUT1
MSTS01000001.1	22099874	22101044	MSTS01000001.1:22099874-22101044(-)_840	-	22056061	22101004	ENSPCIG00000004922	ONECUT1
MSTS01000001.1	22099874	22101044	MSTS01000001.1:22099874-22101044(-)_882	-	22056061	22101004	ENSPCIG00000004922	ONECUT1
MSTS01000001.1	22099874	22101044	MSTS01000001.1:22099874-22101044(-)_924	-	22056061	22101004	ENSPCIG00000004922	ONECUT1
MSTS01000001.1	2316662	2317109	MSTS01000001.1:2316662-2317109(+)_205	+	2316703	2544650	ENSPCIG00000023017	MEIS2
MSTS01000001.1	2316662	2317109	MSTS01000001.1:2316662-2317109(+)_246	+	2316703	2544650	ENSPCIG00000023017	MEIS2
MSTS01000001.1	2316662	2317109	MSTS01000001.1:2316662-2317109(+)_287	+	2316703	2544650	ENSPCIG00000023017	MEIS2
MSTS01000001.1	2316662	2317109	MSTS01000001.1:2316662-2317109(+)_328	+	2316703	2544650	ENSPCIG00000023017	MEIS2
MSTS01000001.1	2316662	2317109	MSTS01000001.1:2316662-2317109(+)_367	+	2316703	2544650	ENSPCIG00000023017	MEIS2
MSTS01000001.1	2316662	2317109	MSTS01000001.1:2316662-2317109(+)_41	+	2316703	2544650	ENSPCIG00000023017	MEIS2
MSTS01000001.1	2318700	2318792	MSTS01000001.1:2318700-2318792(+)_0	+	2316703	2544650	ENSPCIG00000023017	MEIS2
MSTS01000001.1	2318700	2318792	MSTS01000001.1:2318700-2318792(+)_12	+	2316703	2544650	ENSPCIG00000023017	MEIS2
MSTS01000001.1	2319818	2320131	MSTS01000001.1:2319818-2320131(+)_117	+	2316703	2544650	ENSPCIG00000023017	MEIS2
MSTS01000001.1	2319818	2320131	MSTS01000001.1:2319818-2320131(+)_156	+	2316703	2544650	ENSPCIG00000023017	MEIS2
MSTS01000001.1	2319818	2320131	MSTS01000001.1:2319818-2320131(+)_195	+	2316703	2544650	ENSPCIG00000023017	MEIS2
MSTS01000001.1	2319818	2320131	MSTS01000001.1:2319818-2320131(+)_233	+	2316703	2544650	ENSPCIG00000023017	MEIS2
MSTS01000001.1	2319818	2320131	MSTS01000001.1:2319818-2320131(+)_39	+	2316703	2544650	ENSPCIG00000023017	MEIS2
MSTS01000001.1	2319818	2320131	MSTS01000001.1:2319818-2320131(+)_78	+	2316703	2544650	ENSPCIG00000023017	MEIS2
MSTS01000001.1	2321558	2321780	MSTS01000001.1:2321558-2321780(+)_108	+	2316703	2544650	ENSPCIG00000023017	MEIS2
MSTS01000001.1	2321558	2321780	MSTS01000001.1:2321558-2321780(+)_142	+	2316703	2544650	ENSPCIG00000023017	MEIS2
MSTS01000001.1	2321558	2321780	MSTS01000001.1:2321558-2321780(+)_36	+	2316703	2544650	ENSPCIG00000023017	MEIS2
MSTS01000001.1	2321558	2321780	MSTS01000001.1:2321558-2321780(+)_72	+	2316703	2544650	ENSPCIG00000023017	MEIS2
MSTS01000001.1	2322421	2322552	MSTS01000001.1:2322421-2322552(+)_0	+	2316703	2544650	ENSPCIG00000023017	MEIS2
MSTS01000001.1	2323491	2323622	MSTS01000001.1:2323491-2323622(+)_0	+	2316703	2544650	ENSPCIG00000023017	MEIS2
MSTS01000001.1	2323491	2323622	MSTS01000001.1:2323491-2323622(+)_51	+	2316703	2544650	ENSPCIG00000023017	MEIS2
MSTS01000001.1	2324457	2324687	MSTS01000001.1:2324457-2324687(+)_0	+	2316703	2544650	ENSPCIG00000023017	MEIS2
MSTS01000001.1	2324457	2324687	MSTS01000001.1:2324457-2324687(+)_114	+	2316703	2544650	ENSPCIG00000023017	MEIS2
MSTS01000001.1	2324457	2324687	MSTS01000001.1:2324457-2324687(+)_150	+	2316703	2544650	ENSPCIG00000023017	MEIS2
MSTS01000001.1	2324457	2324687	MSTS01000001.1:2324457-2324687(+)_38	+	2316703	2544650	ENSPCIG00000023017	MEIS2
MSTS01000001.1	2324457	2324687	MSTS01000001.1:2324457-2324687(+)_76	+	2316703	2544650	ENSPCIG00000023017	MEIS2
MSTS01000001.1	2334386	2334581	MSTS01000001.1:2334386-2334581(+)_115	+	2316703	2544650	ENSPCIG00000023017	MEIS2
MSTS01000001.1	2334386	2334581	MSTS01000001.1:2334386-2334581(+)_39	+	2316703	2544650	ENSPCIG00000023017	MEIS2
MSTS01000001.1	2334386	2334581	MSTS01000001.1:2334386-2334581(+)_78	+	2316703	2544650	ENSPCIG00000023017	MEIS2
MSTS01000001.1	2386180	2386406	MSTS01000001.1:2386180-2386406(+)_111	+	2316703	2544650	ENSPCIG00000023017	MEIS2
MSTS01000001.1	2386180	2386406	MSTS01000001.1:2386180-2386406(+)_146	+	2316703	2544650	ENSPCIG00000023017	MEIS2
MSTS01000001.1	2386180	2386406	MSTS01000001.1:2386180-2386406(+)_37	+	2316703	2544650	ENSPCIG00000023017	MEIS2
MSTS01000001.1	2386180	2386406	MSTS01000001.1:2386180-2386406(+)_74	+	2316703	2544650	ENSPCIG00000023017	MEIS2
MSTS01000001.1	2476499	2476656	MSTS01000001.1:2476499-2476656(+)_39	+	2316703	2544650	ENSPCIG00000023017	MEIS2
MSTS01000001.1	2476499	2476656	MSTS01000001.1:2476499-2476656(+)_77	+	2316703	2544650	ENSPCIG00000023017	MEIS2
MSTS01000001.1	24785902	24786130	MSTS01000001.1:24785902-24786130(-)_0	-	24785943	24856109	ENSPCIG00000030883	RAB27A
MSTS01000001.1	24785902	24786130	MSTS01000001.1:24785902-24786130(-)_111	-	24785943	24856109	ENSPCIG00000030883	RAB27A
MSTS01000001.1	24785902	24786130	MSTS01000001.1:24785902-24786130(-)_148	-	24785943	24856109	ENSPCIG00000030883	RAB27A
MSTS01000001.1	24785902	24786130	MSTS01000001.1:24785902-24786130(-)_37	-	24785943	24856109	ENSPCIG00000030883	RAB27A
MSTS01000001.1	24785902	24786130	MSTS01000001.1:24785902-24786130(-)_74	-	24785943	24856109	ENSPCIG00000030883	RAB27A
MSTS01000001.1	24797525	24797804	MSTS01000001.1:24797525-24797804(-)_0	-	24785943	24856109	ENSPCIG00000030883	RAB27A
MSTS01000001.1	24797525	24797804	MSTS01000001.1:24797525-24797804(-)_120	-	24785943	24856109	ENSPCIG00000030883	RAB27A
MSTS01000001.1	24797525	24797804	MSTS01000001.1:24797525-24797804(-)_160	-	24785943	24856109	ENSPCIG00000030883	RAB27A
MSTS01000001.1	24797525	24797804	MSTS01000001.1:24797525-24797804(-)_199	-	24785943	24856109	ENSPCIG00000030883	RAB27A
MSTS01000001.1	24797525	24797804	MSTS01000001.1:24797525-24797804(-)_40	-	24785943	24856109	ENSPCIG00000030883	RAB27A
MSTS01000001.1	24797525	24797804	MSTS01000001.1:24797525-24797804(-)_80	-	24785943	24856109	ENSPCIG00000030883	RAB27A
MSTS01000001.1	24807263	24807467	MSTS01000001.1:24807263-24807467(-)_0	-	24785943	24856109	ENSPCIG00000030883	RAB27A
MSTS01000001.1	24807263	24807467	MSTS01000001.1:24807263-24807467(-)_42	-	24785943	24856109	ENSPCIG00000030883	RAB27A
MSTS01000001.1	24810776	24810960	MSTS01000001.1:24810776-24810960(-)_0	-	24785943	24856109	ENSPCIG00000030883	RAB27A
MSTS01000001.1	24813350	24813516	MSTS01000001.1:24813350-24813516(-)_86	-	24785943	24856109	ENSPCIG00000030883	RAB27A
MSTS01000001.1	24815357	24815612	MSTS01000001.1:24815357-24815612(-)_132	-	24785943	24856109	ENSPCIG00000030883	RAB27A
MSTS01000001.1	24815357	24815612	MSTS01000001.1:24815357-24815612(-)_175	-	24785943	24856109	ENSPCIG00000030883	RAB27A
MSTS01000001.1	24815357	24815612	MSTS01000001.1:24815357-24815612(-)_44	-	24785943	24856109	ENSPCIG00000030883	RAB27A
MSTS01000001.1	24835116	24835247	MSTS01000001.1:24835116-24835247(-)_51	-	24785943	24856109	ENSPCIG00000030883	RAB27A
MSTS01000001.1	24855822	24856149	MSTS01000001.1:24855822-24856149(-)_247	-	24785943	24856109	ENSPCIG00000030883	RAB27A
MSTS01000001.1	25095247	25096452	MSTS01000001.1:25095247-25096452(-)_1008	-	25095288	25119057	ENSPCIG00000024934	PYGO1
MSTS01000001.1	25095247	25096452	MSTS01000001.1:25095247-25096452(-)_1050	-	25095288	25119057	ENSPCIG00000024934	PYGO1
MSTS01000001.1	25095247	25096452	MSTS01000001.1:25095247-25096452(-)_1092	-	25095288	25119057	ENSPCIG00000024934	PYGO1
MSTS01000001.1	25095247	25096452	MSTS01000001.1:25095247-25096452(-)_1125	-	25095288	25119057	ENSPCIG00000024934	PYGO1
MSTS01000001.1	25095247	25096452	MSTS01000001.1:25095247-25096452(-)_126	-	25095288	25119057	ENSPCIG00000024934	PYGO1
MSTS01000001.1	25095247	25096452	MSTS01000001.1:25095247-25096452(-)_168	-	25095288	25119057	ENSPCIG00000024934	PYGO1
MSTS01000001.1	25095247	25096452	MSTS01000001.1:25095247-25096452(-)_210	-	25095288	25119057	ENSPCIG00000024934	PYGO1
MSTS01000001.1	25095247	25096452	MSTS01000001.1:25095247-25096452(-)_252	-	25095288	25119057	ENSPCIG00000024934	PYGO1
MSTS01000001.1	25095247	25096452	MSTS01000001.1:25095247-25096452(-)_294	-	25095288	25119057	ENSPCIG00000024934	PYGO1
MSTS01000001.1	25095247	25096452	MSTS01000001.1:25095247-25096452(-)_336	-	25095288	25119057	ENSPCIG00000024934	PYGO1
MSTS01000001.1	25095247	25096452	MSTS01000001.1:25095247-25096452(-)_378	-	25095288	25119057	ENSPCIG00000024934	PYGO1
MSTS01000001.1	25095247	25096452	MSTS01000001.1:25095247-25096452(-)_42	-	25095288	25119057	ENSPCIG00000024934	PYGO1
MSTS01000001.1	25095247	25096452	MSTS01000001.1:25095247-25096452(-)_420	-	25095288	25119057	ENSPCIG00000024934	PYGO1
MSTS01000001.1	25095247	25096452	MSTS01000001.1:25095247-25096452(-)_462	-	25095288	25119057	ENSPCIG00000024934	PYGO1
MSTS01000001.1	25095247	25096452	MSTS01000001.1:25095247-25096452(-)_504	-	25095288	25119057	ENSPCIG00000024934	PYGO1
MSTS01000001.1	25095247	25096452	MSTS01000001.1:25095247-25096452(-)_546	-	25095288	25119057	ENSPCIG00000024934	PYGO1
MSTS01000001.1	25095247	25096452	MSTS01000001.1:25095247-25096452(-)_588	-	25095288	25119057	ENSPCIG00000024934	PYGO1
MSTS01000001.1	25095247	25096452	MSTS01000001.1:25095247-25096452(-)_630	-	25095288	25119057	ENSPCIG00000024934	PYGO1
MSTS01000001.1	25095247	25096452	MSTS01000001.1:25095247-25096452(-)_672	-	25095288	25119057	ENSPCIG00000024934	PYGO1
MSTS01000001.1	25095247	25096452	MSTS01000001.1:25095247-25096452(-)_714	-	25095288	25119057	ENSPCIG00000024934	PYGO1
MSTS01000001.1	25095247	25096452	MSTS01000001.1:25095247-25096452(-)_756	-	25095288	25119057	ENSPCIG00000024934	PYGO1
MSTS01000001.1	25095247	25096452	MSTS01000001.1:25095247-25096452(-)_798	-	25095288	25119057	ENSPCIG00000024934	PYGO1
MSTS01000001.1	25095247	25096452	MSTS01000001.1:25095247-25096452(-)_84	-	25095288	25119057	ENSPCIG00000024934	PYGO1
MSTS01000001.1	25095247	25096452	MSTS01000001.1:25095247-25096452(-)_840	-	25095288	25119057	ENSPCIG00000024934	PYGO1
MSTS01000001.1	25095247	25096452	MSTS01000001.1:25095247-25096452(-)_882	-	25095288	25119057	ENSPCIG00000024934	PYGO1
MSTS01000001.1	25095247	25096452	MSTS01000001.1:25095247-25096452(-)_924	-	25095288	25119057	ENSPCIG00000024934	PYGO1
MSTS01000001.1	25095247	25096452	MSTS01000001.1:25095247-25096452(-)_966	-	25095288	25119057	ENSPCIG00000024934	PYGO1
MSTS01000001.1	25097490	25097656	MSTS01000001.1:25097490-25097656(-)_0	-	25095288	25119057	ENSPCIG00000024934	PYGO1
MSTS01000001.1	25097490	25097656	MSTS01000001.1:25097490-25097656(-)_43	-	25095288	25119057	ENSPCIG00000024934	PYGO1
MSTS01000001.1	25118968	25119097	MSTS01000001.1:25118968-25119097(-)_0	-	25095288	25119057	ENSPCIG00000024934	PYGO1
MSTS01000001.1	2538861	2539000	MSTS01000001.1:2538861-2539000(+)_0	+	2316703	2544650	ENSPCIG00000023017	MEIS2
MSTS01000001.1	2538861	2539000	MSTS01000001.1:2538861-2539000(+)_30	+	2316703	2544650	ENSPCIG00000023017	MEIS2
MSTS01000001.1	2538861	2539000	MSTS01000001.1:2538861-2539000(+)_59	+	2316703	2544650	ENSPCIG00000023017	MEIS2
MSTS01000001.1	2540308	2540499	MSTS01000001.1:2540308-2540499(+)_0	+	2316703	2544650	ENSPCIG00000023017	MEIS2
MSTS01000001.1	2540308	2540499	MSTS01000001.1:2540308-2540499(+)_111	+	2316703	2544650	ENSPCIG00000023017	MEIS2
MSTS01000001.1	2540308	2540499	MSTS01000001.1:2540308-2540499(+)_37	+	2316703	2544650	ENSPCIG00000023017	MEIS2
MSTS01000001.1	2540308	2540499	MSTS01000001.1:2540308-2540499(+)_74	+	2316703	2544650	ENSPCIG00000023017	MEIS2
MSTS01000001.1	2540774	2540950	MSTS01000001.1:2540774-2540950(+)_96	+	2316703	2544650	ENSPCIG00000023017	MEIS2
MSTS01000001.1	2543170	2544690	MSTS01000001.1:2543170-2544690(+)_1008	+	2316703	2544650	ENSPCIG00000023017	MEIS2
MSTS01000001.1	2543170	2544690	MSTS01000001.1:2543170-2544690(+)_1176	+	2316703	2544650	ENSPCIG00000023017	MEIS2
MSTS01000001.1	2543170	2544690	MSTS01000001.1:2543170-2544690(+)_126	+	2316703	2544650	ENSPCIG00000023017	MEIS2
MSTS01000001.1	2543170	2544690	MSTS01000001.1:2543170-2544690(+)_1260	+	2316703	2544650	ENSPCIG00000023017	MEIS2
MSTS01000001.1	2543170	2544690	MSTS01000001.1:2543170-2544690(+)_1302	+	2316703	2544650	ENSPCIG00000023017	MEIS2
MSTS01000001.1	2543170	2544690	MSTS01000001.1:2543170-2544690(+)_1344	+	2316703	2544650	ENSPCIG00000023017	MEIS2
MSTS01000001.1	2543170	2544690	MSTS01000001.1:2543170-2544690(+)_168	+	2316703	2544650	ENSPCIG00000023017	MEIS2
MSTS01000001.1	2543170	2544690	MSTS01000001.1:2543170-2544690(+)_210	+	2316703	2544650	ENSPCIG00000023017	MEIS2
MSTS01000001.1	2543170	2544690	MSTS01000001.1:2543170-2544690(+)_252	+	2316703	2544650	ENSPCIG00000023017	MEIS2
MSTS01000001.1	2543170	2544690	MSTS01000001.1:2543170-2544690(+)_294	+	2316703	2544650	ENSPCIG00000023017	MEIS2
MSTS01000001.1	2543170	2544690	MSTS01000001.1:2543170-2544690(+)_336	+	2316703	2544650	ENSPCIG00000023017	MEIS2
MSTS01000001.1	2543170	2544690	MSTS01000001.1:2543170-2544690(+)_42	+	2316703	2544650	ENSPCIG00000023017	MEIS2
MSTS01000001.1	2543170	2544690	MSTS01000001.1:2543170-2544690(+)_462	+	2316703	2544650	ENSPCIG00000023017	MEIS2
MSTS01000001.1	2543170	2544690	MSTS01000001.1:2543170-2544690(+)_504	+	2316703	2544650	ENSPCIG00000023017	MEIS2
MSTS01000001.1	2543170	2544690	MSTS01000001.1:2543170-2544690(+)_546	+	2316703	2544650	ENSPCIG00000023017	MEIS2
MSTS01000001.1	2543170	2544690	MSTS01000001.1:2543170-2544690(+)_672	+	2316703	2544650	ENSPCIG00000023017	MEIS2
MSTS01000001.1	2543170	2544690	MSTS01000001.1:2543170-2544690(+)_714	+	2316703	2544650	ENSPCIG00000023017	MEIS2
MSTS01000001.1	2543170	2544690	MSTS01000001.1:2543170-2544690(+)_756	+	2316703	2544650	ENSPCIG00000023017	MEIS2
MSTS01000001.1	2543170	2544690	MSTS01000001.1:2543170-2544690(+)_798	+	2316703	2544650	ENSPCIG00000023017	MEIS2
MSTS01000001.1	2543170	2544690	MSTS01000001.1:2543170-2544690(+)_84	+	2316703	2544650	ENSPCIG00000023017	MEIS2
MSTS01000001.1	2543170	2544690	MSTS01000001.1:2543170-2544690(+)_840	+	2316703	2544650	ENSPCIG00000023017	MEIS2
MSTS01000001.1	2543170	2544690	MSTS01000001.1:2543170-2544690(+)_966	+	2316703	2544650	ENSPCIG00000023017	MEIS2
MSTS01000001.1	2642505	2642721	MSTS01000001.1:2642505-2642721(-)_102	-	2617025	2901162	ENSPCIG00000023021	C15orf41
MSTS01000001.1	2642505	2642721	MSTS01000001.1:2642505-2642721(-)_136	-	2617025	2901162	ENSPCIG00000023021	C15orf41
MSTS01000001.1	2642505	2642721	MSTS01000001.1:2642505-2642721(-)_34	-	2617025	2901162	ENSPCIG00000023021	C15orf41
MSTS01000001.1	2642505	2642721	MSTS01000001.1:2642505-2642721(-)_68	-	2617025	2901162	ENSPCIG00000023021	C15orf41
MSTS01000001.1	2740005	2740209	MSTS01000001.1:2740005-2740209(-)_0	-	2617025	2901162	ENSPCIG00000023021	C15orf41
MSTS01000001.1	2740005	2740209	MSTS01000001.1:2740005-2740209(-)_42	-	2617025	2901162	ENSPCIG00000023021	C15orf41
MSTS01000001.1	2740005	2740209	MSTS01000001.1:2740005-2740209(-)_84	-	2617025	2901162	ENSPCIG00000023021	C15orf41
MSTS01000001.1	2740858	2741004	MSTS01000001.1:2740858-2741004(-)_0	-	2617025	2901162	ENSPCIG00000023021	C15orf41
MSTS01000001.1	2740858	2741004	MSTS01000001.1:2740858-2741004(-)_33	-	2617025	2901162	ENSPCIG00000023021	C15orf41
MSTS01000001.1	2740858	2741004	MSTS01000001.1:2740858-2741004(-)_66	-	2617025	2901162	ENSPCIG00000023021	C15orf41
MSTS01000001.1	2762374	2762522	MSTS01000001.1:2762374-2762522(-)_0	-	2617025	2901162	ENSPCIG00000023021	C15orf41
MSTS01000001.1	2762374	2762522	MSTS01000001.1:2762374-2762522(-)_34	-	2617025	2901162	ENSPCIG00000023021	C15orf41
MSTS01000001.1	2762374	2762522	MSTS01000001.1:2762374-2762522(-)_68	-	2617025	2901162	ENSPCIG00000023021	C15orf41
MSTS01000001.1	2768107	2768237	MSTS01000001.1:2768107-2768237(-)_0	-	2617025	2901162	ENSPCIG00000023021	C15orf41
MSTS01000001.1	2768107	2768237	MSTS01000001.1:2768107-2768237(-)_50	-	2617025	2901162	ENSPCIG00000023021	C15orf41
MSTS01000001.1	2768540	2768700	MSTS01000001.1:2768540-2768700(-)_40	-	2617025	2901162	ENSPCIG00000023021	C15orf41
MSTS01000001.1	2768540	2768700	MSTS01000001.1:2768540-2768700(-)_80	-	2617025	2901162	ENSPCIG00000023021	C15orf41
MSTS01000001.1	2818656	2818997	MSTS01000001.1:2818656-2818997(-)_0	-	2617025	2901162	ENSPCIG00000023021	C15orf41
MSTS01000001.1	2818656	2818997	MSTS01000001.1:2818656-2818997(-)_44	-	2617025	2901162	ENSPCIG00000023021	C15orf41
MSTS01000001.1	2821591	2821744	MSTS01000001.1:2821591-2821744(-)_37	-	2617025	2901162	ENSPCIG00000023021	C15orf41
MSTS01000001.1	2821591	2821744	MSTS01000001.1:2821591-2821744(-)_73	-	2617025	2901162	ENSPCIG00000023021	C15orf41
MSTS01000001.1	2825124	2825265	MSTS01000001.1:2825124-2825265(-)_0	-	2617025	2901162	ENSPCIG00000023021	C15orf41
MSTS01000001.1	2825124	2825265	MSTS01000001.1:2825124-2825265(-)_31	-	2617025	2901162	ENSPCIG00000023021	C15orf41
MSTS01000001.1	2840196	2840341	MSTS01000001.1:2840196-2840341(-)_33	-	2617025	2901162	ENSPCIG00000023021	C15orf41
MSTS01000001.1	2840196	2840341	MSTS01000001.1:2840196-2840341(-)_65	-	2617025	2901162	ENSPCIG00000023021	C15orf41
MSTS01000001.1	2841134	2841260	MSTS01000001.1:2841134-2841260(-)_0	-	2617025	2901162	ENSPCIG00000023021	C15orf41
MSTS01000001.1	2841134	2841260	MSTS01000001.1:2841134-2841260(-)_46	-	2617025	2901162	ENSPCIG00000023021	C15orf41
MSTS01000001.1	28570470	28572798	MSTS01000001.1:28570470-28572798(-)_0	-	28570511	28716908	ENSPCIG00000028347	ADAM10
MSTS01000001.1	28570470	28572798	MSTS01000001.1:28570470-28572798(-)_1025	-	28570511	28716908	ENSPCIG00000028347	ADAM10
MSTS01000001.1	28570470	28572798	MSTS01000001.1:28570470-28572798(-)_1066	-	28570511	28716908	ENSPCIG00000028347	ADAM10
MSTS01000001.1	28570470	28572798	MSTS01000001.1:28570470-28572798(-)_1107	-	28570511	28716908	ENSPCIG00000028347	ADAM10
MSTS01000001.1	28570470	28572798	MSTS01000001.1:28570470-28572798(-)_1148	-	28570511	28716908	ENSPCIG00000028347	ADAM10
MSTS01000001.1	28570470	28572798	MSTS01000001.1:28570470-28572798(-)_1189	-	28570511	28716908	ENSPCIG00000028347	ADAM10
MSTS01000001.1	28570470	28572798	MSTS01000001.1:28570470-28572798(-)_123	-	28570511	28716908	ENSPCIG00000028347	ADAM10
MSTS01000001.1	28570470	28572798	MSTS01000001.1:28570470-28572798(-)_1230	-	28570511	28716908	ENSPCIG00000028347	ADAM10
MSTS01000001.1	28570470	28572798	MSTS01000001.1:28570470-28572798(-)_1271	-	28570511	28716908	ENSPCIG00000028347	ADAM10
MSTS01000001.1	28570470	28572798	MSTS01000001.1:28570470-28572798(-)_1312	-	28570511	28716908	ENSPCIG00000028347	ADAM10
MSTS01000001.1	28570470	28572798	MSTS01000001.1:28570470-28572798(-)_1353	-	28570511	28716908	ENSPCIG00000028347	ADAM10
MSTS01000001.1	28570470	28572798	MSTS01000001.1:28570470-28572798(-)_1394	-	28570511	28716908	ENSPCIG00000028347	ADAM10
MSTS01000001.1	28570470	28572798	MSTS01000001.1:28570470-28572798(-)_1435	-	28570511	28716908	ENSPCIG00000028347	ADAM10
MSTS01000001.1	28570470	28572798	MSTS01000001.1:28570470-28572798(-)_1476	-	28570511	28716908	ENSPCIG00000028347	ADAM10
MSTS01000001.1	28570470	28572798	MSTS01000001.1:28570470-28572798(-)_1517	-	28570511	28716908	ENSPCIG00000028347	ADAM10
MSTS01000001.1	28570470	28572798	MSTS01000001.1:28570470-28572798(-)_1558	-	28570511	28716908	ENSPCIG00000028347	ADAM10
MSTS01000001.1	28570470	28572798	MSTS01000001.1:28570470-28572798(-)_1599	-	28570511	28716908	ENSPCIG00000028347	ADAM10
MSTS01000001.1	28570470	28572798	MSTS01000001.1:28570470-28572798(-)_164	-	28570511	28716908	ENSPCIG00000028347	ADAM10
MSTS01000001.1	28570470	28572798	MSTS01000001.1:28570470-28572798(-)_1640	-	28570511	28716908	ENSPCIG00000028347	ADAM10
MSTS01000001.1	28570470	28572798	MSTS01000001.1:28570470-28572798(-)_1681	-	28570511	28716908	ENSPCIG00000028347	ADAM10
MSTS01000001.1	28570470	28572798	MSTS01000001.1:28570470-28572798(-)_1722	-	28570511	28716908	ENSPCIG00000028347	ADAM10
MSTS01000001.1	28570470	28572798	MSTS01000001.1:28570470-28572798(-)_1763	-	28570511	28716908	ENSPCIG00000028347	ADAM10
MSTS01000001.1	28570470	28572798	MSTS01000001.1:28570470-28572798(-)_1804	-	28570511	28716908	ENSPCIG00000028347	ADAM10
MSTS01000001.1	28570470	28572798	MSTS01000001.1:28570470-28572798(-)_1845	-	28570511	28716908	ENSPCIG00000028347	ADAM10
MSTS01000001.1	28570470	28572798	MSTS01000001.1:28570470-28572798(-)_1886	-	28570511	28716908	ENSPCIG00000028347	ADAM10
MSTS01000001.1	28570470	28572798	MSTS01000001.1:28570470-28572798(-)_1927	-	28570511	28716908	ENSPCIG00000028347	ADAM10
MSTS01000001.1	28570470	28572798	MSTS01000001.1:28570470-28572798(-)_1968	-	28570511	28716908	ENSPCIG00000028347	ADAM10
MSTS01000001.1	28570470	28572798	MSTS01000001.1:28570470-28572798(-)_2009	-	28570511	28716908	ENSPCIG00000028347	ADAM10
MSTS01000001.1	28570470	28572798	MSTS01000001.1:28570470-28572798(-)_205	-	28570511	28716908	ENSPCIG00000028347	ADAM10
MSTS01000001.1	28570470	28572798	MSTS01000001.1:28570470-28572798(-)_2050	-	28570511	28716908	ENSPCIG00000028347	ADAM10
MSTS01000001.1	28570470	28572798	MSTS01000001.1:28570470-28572798(-)_2091	-	28570511	28716908	ENSPCIG00000028347	ADAM10
MSTS01000001.1	28570470	28572798	MSTS01000001.1:28570470-28572798(-)_2132	-	28570511	28716908	ENSPCIG00000028347	ADAM10
MSTS01000001.1	28570470	28572798	MSTS01000001.1:28570470-28572798(-)_2173	-	28570511	28716908	ENSPCIG00000028347	ADAM10
MSTS01000001.1	28570470	28572798	MSTS01000001.1:28570470-28572798(-)_2214	-	28570511	28716908	ENSPCIG00000028347	ADAM10
MSTS01000001.1	28570470	28572798	MSTS01000001.1:28570470-28572798(-)_2248	-	28570511	28716908	ENSPCIG00000028347	ADAM10
MSTS01000001.1	28570470	28572798	MSTS01000001.1:28570470-28572798(-)_246	-	28570511	28716908	ENSPCIG00000028347	ADAM10
MSTS01000001.1	28570470	28572798	MSTS01000001.1:28570470-28572798(-)_287	-	28570511	28716908	ENSPCIG00000028347	ADAM10
MSTS01000001.1	28570470	28572798	MSTS01000001.1:28570470-28572798(-)_328	-	28570511	28716908	ENSPCIG00000028347	ADAM10
MSTS01000001.1	28570470	28572798	MSTS01000001.1:28570470-28572798(-)_369	-	28570511	28716908	ENSPCIG00000028347	ADAM10
MSTS01000001.1	28570470	28572798	MSTS01000001.1:28570470-28572798(-)_41	-	28570511	28716908	ENSPCIG00000028347	ADAM10
MSTS01000001.1	28570470	28572798	MSTS01000001.1:28570470-28572798(-)_410	-	28570511	28716908	ENSPCIG00000028347	ADAM10
MSTS01000001.1	28570470	28572798	MSTS01000001.1:28570470-28572798(-)_451	-	28570511	28716908	ENSPCIG00000028347	ADAM10
MSTS01000001.1	28570470	28572798	MSTS01000001.1:28570470-28572798(-)_492	-	28570511	28716908	ENSPCIG00000028347	ADAM10
MSTS01000001.1	28570470	28572798	MSTS01000001.1:28570470-28572798(-)_533	-	28570511	28716908	ENSPCIG00000028347	ADAM10
MSTS01000001.1	28570470	28572798	MSTS01000001.1:28570470-28572798(-)_574	-	28570511	28716908	ENSPCIG00000028347	ADAM10
MSTS01000001.1	28570470	28572798	MSTS01000001.1:28570470-28572798(-)_615	-	28570511	28716908	ENSPCIG00000028347	ADAM10
MSTS01000001.1	28570470	28572798	MSTS01000001.1:28570470-28572798(-)_656	-	28570511	28716908	ENSPCIG00000028347	ADAM10
MSTS01000001.1	28570470	28572798	MSTS01000001.1:28570470-28572798(-)_697	-	28570511	28716908	ENSPCIG00000028347	ADAM10
MSTS01000001.1	28570470	28572798	MSTS01000001.1:28570470-28572798(-)_738	-	28570511	28716908	ENSPCIG00000028347	ADAM10
MSTS01000001.1	28570470	28572798	MSTS01000001.1:28570470-28572798(-)_779	-	28570511	28716908	ENSPCIG00000028347	ADAM10
MSTS01000001.1	28570470	28572798	MSTS01000001.1:28570470-28572798(-)_82	-	28570511	28716908	ENSPCIG00000028347	ADAM10
MSTS01000001.1	28570470	28572798	MSTS01000001.1:28570470-28572798(-)_820	-	28570511	28716908	ENSPCIG00000028347	ADAM10
MSTS01000001.1	28570470	28572798	MSTS01000001.1:28570470-28572798(-)_861	-	28570511	28716908	ENSPCIG00000028347	ADAM10
MSTS01000001.1	28570470	28572798	MSTS01000001.1:28570470-28572798(-)_902	-	28570511	28716908	ENSPCIG00000028347	ADAM10
MSTS01000001.1	28570470	28572798	MSTS01000001.1:28570470-28572798(-)_943	-	28570511	28716908	ENSPCIG00000028347	ADAM10
MSTS01000001.1	28570470	28572798	MSTS01000001.1:28570470-28572798(-)_984	-	28570511	28716908	ENSPCIG00000028347	ADAM10
MSTS01000001.1	28573389	28573596	MSTS01000001.1:28573389-28573596(-)_0	-	28570511	28716908	ENSPCIG00000028347	ADAM10
MSTS01000001.1	28573389	28573596	MSTS01000001.1:28573389-28573596(-)_127	-	28570511	28716908	ENSPCIG00000028347	ADAM10
MSTS01000001.1	28573389	28573596	MSTS01000001.1:28573389-28573596(-)_43	-	28570511	28716908	ENSPCIG00000028347	ADAM10
MSTS01000001.1	28573389	28573596	MSTS01000001.1:28573389-28573596(-)_86	-	28570511	28716908	ENSPCIG00000028347	ADAM10
MSTS01000001.1	28584555	28584856	MSTS01000001.1:28584555-28584856(-)_0	-	28570511	28716908	ENSPCIG00000028347	ADAM10
MSTS01000001.1	28584555	28584856	MSTS01000001.1:28584555-28584856(-)_111	-	28570511	28716908	ENSPCIG00000028347	ADAM10
MSTS01000001.1	28584555	28584856	MSTS01000001.1:28584555-28584856(-)_148	-	28570511	28716908	ENSPCIG00000028347	ADAM10
MSTS01000001.1	28584555	28584856	MSTS01000001.1:28584555-28584856(-)_185	-	28570511	28716908	ENSPCIG00000028347	ADAM10
MSTS01000001.1	28584555	28584856	MSTS01000001.1:28584555-28584856(-)_221	-	28570511	28716908	ENSPCIG00000028347	ADAM10
MSTS01000001.1	28584555	28584856	MSTS01000001.1:28584555-28584856(-)_37	-	28570511	28716908	ENSPCIG00000028347	ADAM10
MSTS01000001.1	28584555	28584856	MSTS01000001.1:28584555-28584856(-)_74	-	28570511	28716908	ENSPCIG00000028347	ADAM10
MSTS01000001.1	28585355	28585544	MSTS01000001.1:28585355-28585544(-)_0	-	28570511	28716908	ENSPCIG00000028347	ADAM10
MSTS01000001.1	28585355	28585544	MSTS01000001.1:28585355-28585544(-)_109	-	28570511	28716908	ENSPCIG00000028347	ADAM10
MSTS01000001.1	28585355	28585544	MSTS01000001.1:28585355-28585544(-)_37	-	28570511	28716908	ENSPCIG00000028347	ADAM10
MSTS01000001.1	28585355	28585544	MSTS01000001.1:28585355-28585544(-)_74	-	28570511	28716908	ENSPCIG00000028347	ADAM10
MSTS01000001.1	28589389	28589653	MSTS01000001.1:28589389-28589653(-)_0	-	28570511	28716908	ENSPCIG00000028347	ADAM10
MSTS01000001.1	28589389	28589653	MSTS01000001.1:28589389-28589653(-)_111	-	28570511	28716908	ENSPCIG00000028347	ADAM10
MSTS01000001.1	28589389	28589653	MSTS01000001.1:28589389-28589653(-)_148	-	28570511	28716908	ENSPCIG00000028347	ADAM10
MSTS01000001.1	28589389	28589653	MSTS01000001.1:28589389-28589653(-)_184	-	28570511	28716908	ENSPCIG00000028347	ADAM10
MSTS01000001.1	28589389	28589653	MSTS01000001.1:28589389-28589653(-)_37	-	28570511	28716908	ENSPCIG00000028347	ADAM10
MSTS01000001.1	28589389	28589653	MSTS01000001.1:28589389-28589653(-)_74	-	28570511	28716908	ENSPCIG00000028347	ADAM10
MSTS01000001.1	28590500	28590731	MSTS01000001.1:28590500-28590731(-)_0	-	28570511	28716908	ENSPCIG00000028347	ADAM10
MSTS01000001.1	28590500	28590731	MSTS01000001.1:28590500-28590731(-)_114	-	28570511	28716908	ENSPCIG00000028347	ADAM10
MSTS01000001.1	28590500	28590731	MSTS01000001.1:28590500-28590731(-)_151	-	28570511	28716908	ENSPCIG00000028347	ADAM10
MSTS01000001.1	28590500	28590731	MSTS01000001.1:28590500-28590731(-)_38	-	28570511	28716908	ENSPCIG00000028347	ADAM10
MSTS01000001.1	28590500	28590731	MSTS01000001.1:28590500-28590731(-)_76	-	28570511	28716908	ENSPCIG00000028347	ADAM10
MSTS01000001.1	28592642	28592906	MSTS01000001.1:28592642-28592906(-)_0	-	28570511	28716908	ENSPCIG00000028347	ADAM10
MSTS01000001.1	28592642	28592906	MSTS01000001.1:28592642-28592906(-)_111	-	28570511	28716908	ENSPCIG00000028347	ADAM10
MSTS01000001.1	28592642	28592906	MSTS01000001.1:28592642-28592906(-)_148	-	28570511	28716908	ENSPCIG00000028347	ADAM10
MSTS01000001.1	28592642	28592906	MSTS01000001.1:28592642-28592906(-)_184	-	28570511	28716908	ENSPCIG00000028347	ADAM10
MSTS01000001.1	28592642	28592906	MSTS01000001.1:28592642-28592906(-)_37	-	28570511	28716908	ENSPCIG00000028347	ADAM10
MSTS01000001.1	28592642	28592906	MSTS01000001.1:28592642-28592906(-)_74	-	28570511	28716908	ENSPCIG00000028347	ADAM10
MSTS01000001.1	28594887	28595131	MSTS01000001.1:28594887-28595131(-)_0	-	28570511	28716908	ENSPCIG00000028347	ADAM10
MSTS01000001.1	28594887	28595131	MSTS01000001.1:28594887-28595131(-)_123	-	28570511	28716908	ENSPCIG00000028347	ADAM10
MSTS01000001.1	28594887	28595131	MSTS01000001.1:28594887-28595131(-)_164	-	28570511	28716908	ENSPCIG00000028347	ADAM10
MSTS01000001.1	28594887	28595131	MSTS01000001.1:28594887-28595131(-)_41	-	28570511	28716908	ENSPCIG00000028347	ADAM10
MSTS01000001.1	28594887	28595131	MSTS01000001.1:28594887-28595131(-)_82	-	28570511	28716908	ENSPCIG00000028347	ADAM10
MSTS01000001.1	28601642	28601906	MSTS01000001.1:28601642-28601906(-)_0	-	28570511	28716908	ENSPCIG00000028347	ADAM10
MSTS01000001.1	28601642	28601906	MSTS01000001.1:28601642-28601906(-)_111	-	28570511	28716908	ENSPCIG00000028347	ADAM10
MSTS01000001.1	28601642	28601906	MSTS01000001.1:28601642-28601906(-)_148	-	28570511	28716908	ENSPCIG00000028347	ADAM10
MSTS01000001.1	28601642	28601906	MSTS01000001.1:28601642-28601906(-)_184	-	28570511	28716908	ENSPCIG00000028347	ADAM10
MSTS01000001.1	28601642	28601906	MSTS01000001.1:28601642-28601906(-)_37	-	28570511	28716908	ENSPCIG00000028347	ADAM10
MSTS01000001.1	28601642	28601906	MSTS01000001.1:28601642-28601906(-)_74	-	28570511	28716908	ENSPCIG00000028347	ADAM10
MSTS01000001.1	28606841	28607014	MSTS01000001.1:28606841-28607014(-)_0	-	28570511	28716908	ENSPCIG00000028347	ADAM10
MSTS01000001.1	28606841	28607014	MSTS01000001.1:28606841-28607014(-)_31	-	28570511	28716908	ENSPCIG00000028347	ADAM10
MSTS01000001.1	28606841	28607014	MSTS01000001.1:28606841-28607014(-)_62	-	28570511	28716908	ENSPCIG00000028347	ADAM10
MSTS01000001.1	28606841	28607014	MSTS01000001.1:28606841-28607014(-)_93	-	28570511	28716908	ENSPCIG00000028347	ADAM10
MSTS01000001.1	28611756	28611986	MSTS01000001.1:28611756-28611986(-)_0	-	28570511	28716908	ENSPCIG00000028347	ADAM10
MSTS01000001.1	28611756	28611986	MSTS01000001.1:28611756-28611986(-)_114	-	28570511	28716908	ENSPCIG00000028347	ADAM10
MSTS01000001.1	28611756	28611986	MSTS01000001.1:28611756-28611986(-)_150	-	28570511	28716908	ENSPCIG00000028347	ADAM10
MSTS01000001.1	28611756	28611986	MSTS01000001.1:28611756-28611986(-)_38	-	28570511	28716908	ENSPCIG00000028347	ADAM10
MSTS01000001.1	28611756	28611986	MSTS01000001.1:28611756-28611986(-)_76	-	28570511	28716908	ENSPCIG00000028347	ADAM10
MSTS01000001.1	28617454	28617635	MSTS01000001.1:28617454-28617635(-)_0	-	28570511	28716908	ENSPCIG00000028347	ADAM10
MSTS01000001.1	28617454	28617635	MSTS01000001.1:28617454-28617635(-)_101	-	28570511	28716908	ENSPCIG00000028347	ADAM10
MSTS01000001.1	28617454	28617635	MSTS01000001.1:28617454-28617635(-)_34	-	28570511	28716908	ENSPCIG00000028347	ADAM10
MSTS01000001.1	28617454	28617635	MSTS01000001.1:28617454-28617635(-)_68	-	28570511	28716908	ENSPCIG00000028347	ADAM10
MSTS01000001.1	28642074	28642313	MSTS01000001.1:28642074-28642313(-)_0	-	28570511	28716908	ENSPCIG00000028347	ADAM10
MSTS01000001.1	28642074	28642313	MSTS01000001.1:28642074-28642313(-)_120	-	28570511	28716908	ENSPCIG00000028347	ADAM10
MSTS01000001.1	28642074	28642313	MSTS01000001.1:28642074-28642313(-)_159	-	28570511	28716908	ENSPCIG00000028347	ADAM10
MSTS01000001.1	28642074	28642313	MSTS01000001.1:28642074-28642313(-)_40	-	28570511	28716908	ENSPCIG00000028347	ADAM10
MSTS01000001.1	28642074	28642313	MSTS01000001.1:28642074-28642313(-)_80	-	28570511	28716908	ENSPCIG00000028347	ADAM10
MSTS01000001.1	28650415	28650614	MSTS01000001.1:28650415-28650614(-)_0	-	28570511	28716908	ENSPCIG00000028347	ADAM10
MSTS01000001.1	28650415	28650614	MSTS01000001.1:28650415-28650614(-)_119	-	28570511	28716908	ENSPCIG00000028347	ADAM10
MSTS01000001.1	28650415	28650614	MSTS01000001.1:28650415-28650614(-)_40	-	28570511	28716908	ENSPCIG00000028347	ADAM10
MSTS01000001.1	28650415	28650614	MSTS01000001.1:28650415-28650614(-)_80	-	28570511	28716908	ENSPCIG00000028347	ADAM10
MSTS01000001.1	28671818	28672049	MSTS01000001.1:28671818-28672049(-)_0	-	28570511	28716908	ENSPCIG00000028347	ADAM10
MSTS01000001.1	28671818	28672049	MSTS01000001.1:28671818-28672049(-)_114	-	28570511	28716908	ENSPCIG00000028347	ADAM10
MSTS01000001.1	28671818	28672049	MSTS01000001.1:28671818-28672049(-)_151	-	28570511	28716908	ENSPCIG00000028347	ADAM10
MSTS01000001.1	28671818	28672049	MSTS01000001.1:28671818-28672049(-)_38	-	28570511	28716908	ENSPCIG00000028347	ADAM10
MSTS01000001.1	28671818	28672049	MSTS01000001.1:28671818-28672049(-)_76	-	28570511	28716908	ENSPCIG00000028347	ADAM10
MSTS01000001.1	28716813	28716948	MSTS01000001.1:28716813-28716948(-)_0	-	28570511	28716908	ENSPCIG00000028347	ADAM10
MSTS01000001.1	28716813	28716948	MSTS01000001.1:28716813-28716948(-)_28	-	28570511	28716908	ENSPCIG00000028347	ADAM10
MSTS01000001.1	28716813	28716948	MSTS01000001.1:28716813-28716948(-)_55	-	28570511	28716908	ENSPCIG00000028347	ADAM10
MSTS01000001.1	2901021	2901202	MSTS01000001.1:2901021-2901202(-)_0	-	2617025	2901162	ENSPCIG00000023021	C15orf41
MSTS01000001.1	2901021	2901202	MSTS01000001.1:2901021-2901202(-)_34	-	2617025	2901162	ENSPCIG00000023021	C15orf41
MSTS01000001.1	29069731	29069997	MSTS01000001.1:29069731-29069997(+)_0	+	29069772	29098614	ENSPCIG00000023888	CCNB2
MSTS01000001.1	29069731	29069997	MSTS01000001.1:29069731-29069997(+)_114	+	29069772	29098614	ENSPCIG00000023888	CCNB2
MSTS01000001.1	29069731	29069997	MSTS01000001.1:29069731-29069997(+)_152	+	29069772	29098614	ENSPCIG00000023888	CCNB2
MSTS01000001.1	29069731	29069997	MSTS01000001.1:29069731-29069997(+)_186	+	29069772	29098614	ENSPCIG00000023888	CCNB2
MSTS01000001.1	29076240	29076449	MSTS01000001.1:29076240-29076449(+)_0	+	29069772	29098614	ENSPCIG00000023888	CCNB2
MSTS01000001.1	29076240	29076449	MSTS01000001.1:29076240-29076449(+)_129	+	29069772	29098614	ENSPCIG00000023888	CCNB2
MSTS01000001.1	29076240	29076449	MSTS01000001.1:29076240-29076449(+)_43	+	29069772	29098614	ENSPCIG00000023888	CCNB2
MSTS01000001.1	29076464	29076658	MSTS01000001.1:29076464-29076658(+)_114	+	29069772	29098614	ENSPCIG00000023888	CCNB2
MSTS01000001.1	29076464	29076658	MSTS01000001.1:29076464-29076658(+)_38	+	29069772	29098614	ENSPCIG00000023888	CCNB2
MSTS01000001.1	29076464	29076658	MSTS01000001.1:29076464-29076658(+)_76	+	29069772	29098614	ENSPCIG00000023888	CCNB2
MSTS01000001.1	29093639	29093890	MSTS01000001.1:29093639-29093890(+)_0	+	29069772	29098614	ENSPCIG00000023888	CCNB2
MSTS01000001.1	29093639	29093890	MSTS01000001.1:29093639-29093890(+)_129	+	29069772	29098614	ENSPCIG00000023888	CCNB2
MSTS01000001.1	29093639	29093890	MSTS01000001.1:29093639-29093890(+)_171	+	29069772	29098614	ENSPCIG00000023888	CCNB2
MSTS01000001.1	29093639	29093890	MSTS01000001.1:29093639-29093890(+)_43	+	29069772	29098614	ENSPCIG00000023888	CCNB2
MSTS01000001.1	29093639	29093890	MSTS01000001.1:29093639-29093890(+)_86	+	29069772	29098614	ENSPCIG00000023888	CCNB2
MSTS01000001.1	29093909	29094148	MSTS01000001.1:29093909-29094148(+)_159	+	29069772	29098614	ENSPCIG00000023888	CCNB2
MSTS01000001.1	29093909	29094148	MSTS01000001.1:29093909-29094148(+)_40	+	29069772	29098614	ENSPCIG00000023888	CCNB2
MSTS01000001.1	29094890	29095207	MSTS01000001.1:29094890-29095207(+)_0	+	29069772	29098614	ENSPCIG00000023888	CCNB2
MSTS01000001.1	29094890	29095207	MSTS01000001.1:29094890-29095207(+)_120	+	29069772	29098614	ENSPCIG00000023888	CCNB2
MSTS01000001.1	29094890	29095207	MSTS01000001.1:29094890-29095207(+)_160	+	29069772	29098614	ENSPCIG00000023888	CCNB2
MSTS01000001.1	29094890	29095207	MSTS01000001.1:29094890-29095207(+)_200	+	29069772	29098614	ENSPCIG00000023888	CCNB2
MSTS01000001.1	29094890	29095207	MSTS01000001.1:29094890-29095207(+)_237	+	29069772	29098614	ENSPCIG00000023888	CCNB2
MSTS01000001.1	29094890	29095207	MSTS01000001.1:29094890-29095207(+)_40	+	29069772	29098614	ENSPCIG00000023888	CCNB2
MSTS01000001.1	29094890	29095207	MSTS01000001.1:29094890-29095207(+)_80	+	29069772	29098614	ENSPCIG00000023888	CCNB2
MSTS01000001.1	29095726	29095947	MSTS01000001.1:29095726-29095947(+)_0	+	29069772	29098614	ENSPCIG00000023888	CCNB2
MSTS01000001.1	29095726	29095947	MSTS01000001.1:29095726-29095947(+)_141	+	29069772	29098614	ENSPCIG00000023888	CCNB2
MSTS01000001.1	29095726	29095947	MSTS01000001.1:29095726-29095947(+)_36	+	29069772	29098614	ENSPCIG00000023888	CCNB2
MSTS01000001.1	29095726	29095947	MSTS01000001.1:29095726-29095947(+)_72	+	29069772	29098614	ENSPCIG00000023888	CCNB2
MSTS01000001.1	29097002	29097193	MSTS01000001.1:29097002-29097193(+)_0	+	29069772	29098614	ENSPCIG00000023888	CCNB2
MSTS01000001.1	29097002	29097193	MSTS01000001.1:29097002-29097193(+)_111	+	29069772	29098614	ENSPCIG00000023888	CCNB2
MSTS01000001.1	29097002	29097193	MSTS01000001.1:29097002-29097193(+)_37	+	29069772	29098614	ENSPCIG00000023888	CCNB2
MSTS01000001.1	29097002	29097193	MSTS01000001.1:29097002-29097193(+)_74	+	29069772	29098614	ENSPCIG00000023888	CCNB2
MSTS01000001.1	29098463	29098654	MSTS01000001.1:29098463-29098654(+)_0	+	29069772	29098614	ENSPCIG00000023888	CCNB2
MSTS01000001.1	29098463	29098654	MSTS01000001.1:29098463-29098654(+)_111	+	29069772	29098614	ENSPCIG00000023888	CCNB2
MSTS01000001.1	29098463	29098654	MSTS01000001.1:29098463-29098654(+)_37	+	29069772	29098614	ENSPCIG00000023888	CCNB2
MSTS01000001.1	29098463	29098654	MSTS01000001.1:29098463-29098654(+)_74	+	29069772	29098614	ENSPCIG00000023888	CCNB2
MSTS01000001.1	29105036	29106375	MSTS01000001.1:29105036-29106375(-)_0	-	29105077	29341640	ENSPCIG00000023881	MYO1E
MSTS01000001.1	29105036	29106375	MSTS01000001.1:29105036-29106375(-)_1050	-	29105077	29341640	ENSPCIG00000023881	MYO1E
MSTS01000001.1	29105036	29106375	MSTS01000001.1:29105036-29106375(-)_1092	-	29105077	29341640	ENSPCIG00000023881	MYO1E
MSTS01000001.1	29105036	29106375	MSTS01000001.1:29105036-29106375(-)_1134	-	29105077	29341640	ENSPCIG00000023881	MYO1E
MSTS01000001.1	29105036	29106375	MSTS01000001.1:29105036-29106375(-)_1259	-	29105077	29341640	ENSPCIG00000023881	MYO1E
MSTS01000001.1	29105036	29106375	MSTS01000001.1:29105036-29106375(-)_126	-	29105077	29341640	ENSPCIG00000023881	MYO1E
MSTS01000001.1	29105036	29106375	MSTS01000001.1:29105036-29106375(-)_168	-	29105077	29341640	ENSPCIG00000023881	MYO1E
MSTS01000001.1	29105036	29106375	MSTS01000001.1:29105036-29106375(-)_210	-	29105077	29341640	ENSPCIG00000023881	MYO1E
MSTS01000001.1	29105036	29106375	MSTS01000001.1:29105036-29106375(-)_336	-	29105077	29341640	ENSPCIG00000023881	MYO1E
MSTS01000001.1	29105036	29106375	MSTS01000001.1:29105036-29106375(-)_378	-	29105077	29341640	ENSPCIG00000023881	MYO1E
MSTS01000001.1	29105036	29106375	MSTS01000001.1:29105036-29106375(-)_42	-	29105077	29341640	ENSPCIG00000023881	MYO1E
MSTS01000001.1	29105036	29106375	MSTS01000001.1:29105036-29106375(-)_420	-	29105077	29341640	ENSPCIG00000023881	MYO1E
MSTS01000001.1	29105036	29106375	MSTS01000001.1:29105036-29106375(-)_462	-	29105077	29341640	ENSPCIG00000023881	MYO1E
MSTS01000001.1	29105036	29106375	MSTS01000001.1:29105036-29106375(-)_588	-	29105077	29341640	ENSPCIG00000023881	MYO1E
MSTS01000001.1	29105036	29106375	MSTS01000001.1:29105036-29106375(-)_630	-	29105077	29341640	ENSPCIG00000023881	MYO1E
MSTS01000001.1	29105036	29106375	MSTS01000001.1:29105036-29106375(-)_672	-	29105077	29341640	ENSPCIG00000023881	MYO1E
MSTS01000001.1	29105036	29106375	MSTS01000001.1:29105036-29106375(-)_714	-	29105077	29341640	ENSPCIG00000023881	MYO1E
MSTS01000001.1	29105036	29106375	MSTS01000001.1:29105036-29106375(-)_756	-	29105077	29341640	ENSPCIG00000023881	MYO1E
MSTS01000001.1	29105036	29106375	MSTS01000001.1:29105036-29106375(-)_798	-	29105077	29341640	ENSPCIG00000023881	MYO1E
MSTS01000001.1	29105036	29106375	MSTS01000001.1:29105036-29106375(-)_84	-	29105077	29341640	ENSPCIG00000023881	MYO1E
MSTS01000001.1	29105036	29106375	MSTS01000001.1:29105036-29106375(-)_840	-	29105077	29341640	ENSPCIG00000023881	MYO1E
MSTS01000001.1	29105036	29106375	MSTS01000001.1:29105036-29106375(-)_882	-	29105077	29341640	ENSPCIG00000023881	MYO1E
MSTS01000001.1	29105036	29106375	MSTS01000001.1:29105036-29106375(-)_924	-	29105077	29341640	ENSPCIG00000023881	MYO1E
MSTS01000001.1	29105036	29106375	MSTS01000001.1:29105036-29106375(-)_966	-	29105077	29341640	ENSPCIG00000023881	MYO1E
MSTS01000001.1	29107818	29108068	MSTS01000001.1:29107818-29108068(-)_0	-	29105077	29341640	ENSPCIG00000023881	MYO1E
MSTS01000001.1	29107818	29108068	MSTS01000001.1:29107818-29108068(-)_129	-	29105077	29341640	ENSPCIG00000023881	MYO1E
MSTS01000001.1	29107818	29108068	MSTS01000001.1:29107818-29108068(-)_170	-	29105077	29341640	ENSPCIG00000023881	MYO1E
MSTS01000001.1	29107818	29108068	MSTS01000001.1:29107818-29108068(-)_43	-	29105077	29341640	ENSPCIG00000023881	MYO1E
MSTS01000001.1	29107818	29108068	MSTS01000001.1:29107818-29108068(-)_86	-	29105077	29341640	ENSPCIG00000023881	MYO1E
MSTS01000001.1	29127113	29127398	MSTS01000001.1:29127113-29127398(-)_123	-	29105077	29341640	ENSPCIG00000023881	MYO1E
MSTS01000001.1	29127113	29127398	MSTS01000001.1:29127113-29127398(-)_164	-	29105077	29341640	ENSPCIG00000023881	MYO1E
MSTS01000001.1	29127113	29127398	MSTS01000001.1:29127113-29127398(-)_205	-	29105077	29341640	ENSPCIG00000023881	MYO1E
MSTS01000001.1	29127113	29127398	MSTS01000001.1:29127113-29127398(-)_41	-	29105077	29341640	ENSPCIG00000023881	MYO1E
MSTS01000001.1	29127113	29127398	MSTS01000001.1:29127113-29127398(-)_82	-	29105077	29341640	ENSPCIG00000023881	MYO1E
MSTS01000001.1	29129768	29129941	MSTS01000001.1:29129768-29129941(-)_0	-	29105077	29341640	ENSPCIG00000023881	MYO1E
MSTS01000001.1	29129768	29129941	MSTS01000001.1:29129768-29129941(-)_31	-	29105077	29341640	ENSPCIG00000023881	MYO1E
MSTS01000001.1	29129768	29129941	MSTS01000001.1:29129768-29129941(-)_62	-	29105077	29341640	ENSPCIG00000023881	MYO1E
MSTS01000001.1	29129768	29129941	MSTS01000001.1:29129768-29129941(-)_93	-	29105077	29341640	ENSPCIG00000023881	MYO1E
MSTS01000001.1	29133237	29133475	MSTS01000001.1:29133237-29133475(-)_0	-	29105077	29341640	ENSPCIG00000023881	MYO1E
MSTS01000001.1	29133237	29133475	MSTS01000001.1:29133237-29133475(-)_120	-	29105077	29341640	ENSPCIG00000023881	MYO1E
MSTS01000001.1	29133237	29133475	MSTS01000001.1:29133237-29133475(-)_158	-	29105077	29341640	ENSPCIG00000023881	MYO1E
MSTS01000001.1	29133237	29133475	MSTS01000001.1:29133237-29133475(-)_40	-	29105077	29341640	ENSPCIG00000023881	MYO1E
MSTS01000001.1	29133237	29133475	MSTS01000001.1:29133237-29133475(-)_80	-	29105077	29341640	ENSPCIG00000023881	MYO1E
MSTS01000001.1	29137477	29137704	MSTS01000001.1:29137477-29137704(-)_111	-	29105077	29341640	ENSPCIG00000023881	MYO1E
MSTS01000001.1	29137477	29137704	MSTS01000001.1:29137477-29137704(-)_147	-	29105077	29341640	ENSPCIG00000023881	MYO1E
MSTS01000001.1	29137477	29137704	MSTS01000001.1:29137477-29137704(-)_37	-	29105077	29341640	ENSPCIG00000023881	MYO1E
MSTS01000001.1	29137477	29137704	MSTS01000001.1:29137477-29137704(-)_74	-	29105077	29341640	ENSPCIG00000023881	MYO1E
MSTS01000001.1	29150489	29150715	MSTS01000001.1:29150489-29150715(-)_0	-	29105077	29341640	ENSPCIG00000023881	MYO1E
MSTS01000001.1	29150489	29150715	MSTS01000001.1:29150489-29150715(-)_111	-	29105077	29341640	ENSPCIG00000023881	MYO1E
MSTS01000001.1	29150489	29150715	MSTS01000001.1:29150489-29150715(-)_146	-	29105077	29341640	ENSPCIG00000023881	MYO1E
MSTS01000001.1	29150489	29150715	MSTS01000001.1:29150489-29150715(-)_37	-	29105077	29341640	ENSPCIG00000023881	MYO1E
MSTS01000001.1	29150489	29150715	MSTS01000001.1:29150489-29150715(-)_74	-	29105077	29341640	ENSPCIG00000023881	MYO1E
MSTS01000001.1	29153380	29153630	MSTS01000001.1:29153380-29153630(-)_129	-	29105077	29341640	ENSPCIG00000023881	MYO1E
MSTS01000001.1	29153380	29153630	MSTS01000001.1:29153380-29153630(-)_170	-	29105077	29341640	ENSPCIG00000023881	MYO1E
MSTS01000001.1	29153380	29153630	MSTS01000001.1:29153380-29153630(-)_86	-	29105077	29341640	ENSPCIG00000023881	MYO1E
MSTS01000001.1	29153766	29153961	MSTS01000001.1:29153766-29153961(-)_115	-	29105077	29341640	ENSPCIG00000023881	MYO1E
MSTS01000001.1	29153766	29153961	MSTS01000001.1:29153766-29153961(-)_78	-	29105077	29341640	ENSPCIG00000023881	MYO1E
MSTS01000001.1	29163413	29163638	MSTS01000001.1:29163413-29163638(-)_0	-	29105077	29341640	ENSPCIG00000023881	MYO1E
MSTS01000001.1	29163413	29163638	MSTS01000001.1:29163413-29163638(-)_111	-	29105077	29341640	ENSPCIG00000023881	MYO1E
MSTS01000001.1	29163413	29163638	MSTS01000001.1:29163413-29163638(-)_145	-	29105077	29341640	ENSPCIG00000023881	MYO1E
MSTS01000001.1	29163413	29163638	MSTS01000001.1:29163413-29163638(-)_37	-	29105077	29341640	ENSPCIG00000023881	MYO1E
MSTS01000001.1	29163413	29163638	MSTS01000001.1:29163413-29163638(-)_74	-	29105077	29341640	ENSPCIG00000023881	MYO1E
MSTS01000001.1	29168227	29168406	MSTS01000001.1:29168227-29168406(-)_0	-	29105077	29341640	ENSPCIG00000023881	MYO1E
MSTS01000001.1	29168227	29168406	MSTS01000001.1:29168227-29168406(-)_33	-	29105077	29341640	ENSPCIG00000023881	MYO1E
MSTS01000001.1	29168227	29168406	MSTS01000001.1:29168227-29168406(-)_66	-	29105077	29341640	ENSPCIG00000023881	MYO1E
MSTS01000001.1	29168227	29168406	MSTS01000001.1:29168227-29168406(-)_99	-	29105077	29341640	ENSPCIG00000023881	MYO1E
MSTS01000001.1	29178050	29178237	MSTS01000001.1:29178050-29178237(-)_0	-	29105077	29341640	ENSPCIG00000023881	MYO1E
MSTS01000001.1	29178050	29178237	MSTS01000001.1:29178050-29178237(-)_36	-	29105077	29341640	ENSPCIG00000023881	MYO1E
MSTS01000001.1	29178050	29178237	MSTS01000001.1:29178050-29178237(-)_72	-	29105077	29341640	ENSPCIG00000023881	MYO1E
MSTS01000001.1	29199276	29199438	MSTS01000001.1:29199276-29199438(-)_0	-	29105077	29341640	ENSPCIG00000023881	MYO1E
MSTS01000001.1	29199276	29199438	MSTS01000001.1:29199276-29199438(-)_41	-	29105077	29341640	ENSPCIG00000023881	MYO1E
MSTS01000001.1	29201282	29201448	MSTS01000001.1:29201282-29201448(-)_43	-	29105077	29341640	ENSPCIG00000023881	MYO1E
MSTS01000001.1	29201282	29201448	MSTS01000001.1:29201282-29201448(-)_86	-	29105077	29341640	ENSPCIG00000023881	MYO1E
MSTS01000001.1	29202071	29202319	MSTS01000001.1:29202071-29202319(-)_0	-	29105077	29341640	ENSPCIG00000023881	MYO1E
MSTS01000001.1	29202071	29202319	MSTS01000001.1:29202071-29202319(-)_126	-	29105077	29341640	ENSPCIG00000023881	MYO1E
MSTS01000001.1	29202071	29202319	MSTS01000001.1:29202071-29202319(-)_42	-	29105077	29341640	ENSPCIG00000023881	MYO1E
MSTS01000001.1	29202071	29202319	MSTS01000001.1:29202071-29202319(-)_84	-	29105077	29341640	ENSPCIG00000023881	MYO1E
MSTS01000001.1	29203710	29203877	MSTS01000001.1:29203710-29203877(-)_0	-	29105077	29341640	ENSPCIG00000023881	MYO1E
MSTS01000001.1	29203710	29203877	MSTS01000001.1:29203710-29203877(-)_44	-	29105077	29341640	ENSPCIG00000023881	MYO1E
MSTS01000001.1	29203710	29203877	MSTS01000001.1:29203710-29203877(-)_87	-	29105077	29341640	ENSPCIG00000023881	MYO1E
MSTS01000001.1	29207093	29207260	MSTS01000001.1:29207093-29207260(-)_0	-	29105077	29341640	ENSPCIG00000023881	MYO1E
MSTS01000001.1	29207093	29207260	MSTS01000001.1:29207093-29207260(-)_44	-	29105077	29341640	ENSPCIG00000023881	MYO1E
MSTS01000001.1	29207093	29207260	MSTS01000001.1:29207093-29207260(-)_87	-	29105077	29341640	ENSPCIG00000023881	MYO1E
MSTS01000001.1	29207522	29207683	MSTS01000001.1:29207522-29207683(-)_41	-	29105077	29341640	ENSPCIG00000023881	MYO1E
MSTS01000001.1	29207522	29207683	MSTS01000001.1:29207522-29207683(-)_81	-	29105077	29341640	ENSPCIG00000023881	MYO1E
MSTS01000001.1	29209061	29209338	MSTS01000001.1:29209061-29209338(-)_120	-	29105077	29341640	ENSPCIG00000023881	MYO1E
MSTS01000001.1	29209061	29209338	MSTS01000001.1:29209061-29209338(-)_160	-	29105077	29341640	ENSPCIG00000023881	MYO1E
MSTS01000001.1	29209061	29209338	MSTS01000001.1:29209061-29209338(-)_197	-	29105077	29341640	ENSPCIG00000023881	MYO1E
MSTS01000001.1	29209061	29209338	MSTS01000001.1:29209061-29209338(-)_40	-	29105077	29341640	ENSPCIG00000023881	MYO1E
MSTS01000001.1	29209061	29209338	MSTS01000001.1:29209061-29209338(-)_80	-	29105077	29341640	ENSPCIG00000023881	MYO1E
MSTS01000001.1	29214038	29214251	MSTS01000001.1:29214038-29214251(-)_0	-	29105077	29341640	ENSPCIG00000023881	MYO1E
MSTS01000001.1	29214038	29214251	MSTS01000001.1:29214038-29214251(-)_102	-	29105077	29341640	ENSPCIG00000023881	MYO1E
MSTS01000001.1	29214038	29214251	MSTS01000001.1:29214038-29214251(-)_133	-	29105077	29341640	ENSPCIG00000023881	MYO1E
MSTS01000001.1	29214038	29214251	MSTS01000001.1:29214038-29214251(-)_34	-	29105077	29341640	ENSPCIG00000023881	MYO1E
MSTS01000001.1	29214038	29214251	MSTS01000001.1:29214038-29214251(-)_68	-	29105077	29341640	ENSPCIG00000023881	MYO1E
MSTS01000001.1	29215530	29215745	MSTS01000001.1:29215530-29215745(-)_0	-	29105077	29341640	ENSPCIG00000023881	MYO1E
MSTS01000001.1	29215530	29215745	MSTS01000001.1:29215530-29215745(-)_102	-	29105077	29341640	ENSPCIG00000023881	MYO1E
MSTS01000001.1	29215530	29215745	MSTS01000001.1:29215530-29215745(-)_135	-	29105077	29341640	ENSPCIG00000023881	MYO1E
MSTS01000001.1	29215530	29215745	MSTS01000001.1:29215530-29215745(-)_34	-	29105077	29341640	ENSPCIG00000023881	MYO1E
MSTS01000001.1	29215530	29215745	MSTS01000001.1:29215530-29215745(-)_68	-	29105077	29341640	ENSPCIG00000023881	MYO1E
MSTS01000001.1	29217634	29217846	MSTS01000001.1:29217634-29217846(-)_44	-	29105077	29341640	ENSPCIG00000023881	MYO1E
MSTS01000001.1	29217634	29217846	MSTS01000001.1:29217634-29217846(-)_88	-	29105077	29341640	ENSPCIG00000023881	MYO1E
MSTS01000001.1	29222273	29222443	MSTS01000001.1:29222273-29222443(-)_30	-	29105077	29341640	ENSPCIG00000023881	MYO1E
MSTS01000001.1	29222273	29222443	MSTS01000001.1:29222273-29222443(-)_60	-	29105077	29341640	ENSPCIG00000023881	MYO1E
MSTS01000001.1	29222273	29222443	MSTS01000001.1:29222273-29222443(-)_90	-	29105077	29341640	ENSPCIG00000023881	MYO1E
MSTS01000001.1	29227398	29227566	MSTS01000001.1:29227398-29227566(-)_0	-	29105077	29341640	ENSPCIG00000023881	MYO1E
MSTS01000001.1	29227398	29227566	MSTS01000001.1:29227398-29227566(-)_44	-	29105077	29341640	ENSPCIG00000023881	MYO1E
MSTS01000001.1	29227398	29227566	MSTS01000001.1:29227398-29227566(-)_88	-	29105077	29341640	ENSPCIG00000023881	MYO1E
MSTS01000001.1	29241835	29242010	MSTS01000001.1:29241835-29242010(-)_32	-	29105077	29341640	ENSPCIG00000023881	MYO1E
MSTS01000001.1	29241835	29242010	MSTS01000001.1:29241835-29242010(-)_64	-	29105077	29341640	ENSPCIG00000023881	MYO1E
MSTS01000001.1	29241835	29242010	MSTS01000001.1:29241835-29242010(-)_95	-	29105077	29341640	ENSPCIG00000023881	MYO1E
MSTS01000001.1	29244266	29244436	MSTS01000001.1:29244266-29244436(-)_0	-	29105077	29341640	ENSPCIG00000023881	MYO1E
MSTS01000001.1	29244266	29244436	MSTS01000001.1:29244266-29244436(-)_30	-	29105077	29341640	ENSPCIG00000023881	MYO1E
MSTS01000001.1	29244266	29244436	MSTS01000001.1:29244266-29244436(-)_60	-	29105077	29341640	ENSPCIG00000023881	MYO1E
MSTS01000001.1	29244266	29244436	MSTS01000001.1:29244266-29244436(-)_90	-	29105077	29341640	ENSPCIG00000023881	MYO1E
MSTS01000001.1	29256315	29256539	MSTS01000001.1:29256315-29256539(-)_108	-	29105077	29341640	ENSPCIG00000023881	MYO1E
MSTS01000001.1	29256315	29256539	MSTS01000001.1:29256315-29256539(-)_144	-	29105077	29341640	ENSPCIG00000023881	MYO1E
MSTS01000001.1	29256315	29256539	MSTS01000001.1:29256315-29256539(-)_36	-	29105077	29341640	ENSPCIG00000023881	MYO1E
MSTS01000001.1	29256315	29256539	MSTS01000001.1:29256315-29256539(-)_72	-	29105077	29341640	ENSPCIG00000023881	MYO1E
MSTS01000001.1	29340903	29341680	MSTS01000001.1:29340903-29341680(-)_132	-	29105077	29341640	ENSPCIG00000023881	MYO1E
MSTS01000001.1	29340903	29341680	MSTS01000001.1:29340903-29341680(-)_176	-	29105077	29341640	ENSPCIG00000023881	MYO1E
MSTS01000001.1	29340903	29341680	MSTS01000001.1:29340903-29341680(-)_220	-	29105077	29341640	ENSPCIG00000023881	MYO1E
MSTS01000001.1	29340903	29341680	MSTS01000001.1:29340903-29341680(-)_264	-	29105077	29341640	ENSPCIG00000023881	MYO1E
MSTS01000001.1	29340903	29341680	MSTS01000001.1:29340903-29341680(-)_352	-	29105077	29341640	ENSPCIG00000023881	MYO1E
MSTS01000001.1	29340903	29341680	MSTS01000001.1:29340903-29341680(-)_396	-	29105077	29341640	ENSPCIG00000023881	MYO1E
MSTS01000001.1	29340903	29341680	MSTS01000001.1:29340903-29341680(-)_440	-	29105077	29341640	ENSPCIG00000023881	MYO1E
MSTS01000001.1	29340903	29341680	MSTS01000001.1:29340903-29341680(-)_484	-	29105077	29341640	ENSPCIG00000023881	MYO1E
MSTS01000001.1	29340903	29341680	MSTS01000001.1:29340903-29341680(-)_528	-	29105077	29341640	ENSPCIG00000023881	MYO1E
MSTS01000001.1	29340903	29341680	MSTS01000001.1:29340903-29341680(-)_660	-	29105077	29341640	ENSPCIG00000023881	MYO1E
MSTS01000001.1	29340903	29341680	MSTS01000001.1:29340903-29341680(-)_697	-	29105077	29341640	ENSPCIG00000023881	MYO1E
MSTS01000001.1	35926167	35926371	MSTS01000001.1:35926167-35926371(-)_0	-	35926208	36083988	ENSPCIG00000014066	SMAD3
MSTS01000001.1	35926167	35926371	MSTS01000001.1:35926167-35926371(-)_124	-	35926208	36083988	ENSPCIG00000014066	SMAD3
MSTS01000001.1	35926167	35926371	MSTS01000001.1:35926167-35926371(-)_42	-	35926208	36083988	ENSPCIG00000014066	SMAD3
MSTS01000001.1	35926167	35926371	MSTS01000001.1:35926167-35926371(-)_84	-	35926208	36083988	ENSPCIG00000014066	SMAD3
MSTS01000001.1	35928847	35929072	MSTS01000001.1:35928847-35929072(-)_0	-	35926208	36083988	ENSPCIG00000014066	SMAD3
MSTS01000001.1	35928847	35929072	MSTS01000001.1:35928847-35929072(-)_111	-	35926208	36083988	ENSPCIG00000014066	SMAD3
MSTS01000001.1	35928847	35929072	MSTS01000001.1:35928847-35929072(-)_145	-	35926208	36083988	ENSPCIG00000014066	SMAD3
MSTS01000001.1	35928847	35929072	MSTS01000001.1:35928847-35929072(-)_37	-	35926208	36083988	ENSPCIG00000014066	SMAD3
MSTS01000001.1	35928847	35929072	MSTS01000001.1:35928847-35929072(-)_74	-	35926208	36083988	ENSPCIG00000014066	SMAD3
MSTS01000001.1	35932538	35932756	MSTS01000001.1:35932538-35932756(-)_0	-	35926208	36083988	ENSPCIG00000014066	SMAD3
MSTS01000001.1	35932538	35932756	MSTS01000001.1:35932538-35932756(-)_105	-	35926208	36083988	ENSPCIG00000014066	SMAD3
MSTS01000001.1	35932538	35932756	MSTS01000001.1:35932538-35932756(-)_138	-	35926208	36083988	ENSPCIG00000014066	SMAD3
MSTS01000001.1	35932538	35932756	MSTS01000001.1:35932538-35932756(-)_35	-	35926208	36083988	ENSPCIG00000014066	SMAD3
MSTS01000001.1	35932538	35932756	MSTS01000001.1:35932538-35932756(-)_70	-	35926208	36083988	ENSPCIG00000014066	SMAD3
MSTS01000001.1	35934527	35934820	MSTS01000001.1:35934527-35934820(-)_0	-	35926208	36083988	ENSPCIG00000014066	SMAD3
MSTS01000001.1	35934527	35934820	MSTS01000001.1:35934527-35934820(-)_129	-	35926208	36083988	ENSPCIG00000014066	SMAD3
MSTS01000001.1	35934527	35934820	MSTS01000001.1:35934527-35934820(-)_172	-	35926208	36083988	ENSPCIG00000014066	SMAD3
MSTS01000001.1	35934527	35934820	MSTS01000001.1:35934527-35934820(-)_213	-	35926208	36083988	ENSPCIG00000014066	SMAD3
MSTS01000001.1	35934527	35934820	MSTS01000001.1:35934527-35934820(-)_43	-	35926208	36083988	ENSPCIG00000014066	SMAD3
MSTS01000001.1	35934527	35934820	MSTS01000001.1:35934527-35934820(-)_86	-	35926208	36083988	ENSPCIG00000014066	SMAD3
MSTS01000001.1	35945630	35945761	MSTS01000001.1:35945630-35945761(-)_0	-	35926208	36083988	ENSPCIG00000014066	SMAD3
MSTS01000001.1	35951142	35951297	MSTS01000001.1:35951142-35951297(-)_0	-	35926208	36083988	ENSPCIG00000014066	SMAD3
MSTS01000001.1	35951142	35951297	MSTS01000001.1:35951142-35951297(-)_38	-	35926208	36083988	ENSPCIG00000014066	SMAD3
MSTS01000001.1	35951142	35951297	MSTS01000001.1:35951142-35951297(-)_75	-	35926208	36083988	ENSPCIG00000014066	SMAD3
MSTS01000001.1	35953406	35953621	MSTS01000001.1:35953406-35953621(-)_102	-	35926208	36083988	ENSPCIG00000014066	SMAD3
MSTS01000001.1	35953406	35953621	MSTS01000001.1:35953406-35953621(-)_135	-	35926208	36083988	ENSPCIG00000014066	SMAD3
MSTS01000001.1	35953406	35953621	MSTS01000001.1:35953406-35953621(-)_34	-	35926208	36083988	ENSPCIG00000014066	SMAD3
MSTS01000001.1	35953406	35953621	MSTS01000001.1:35953406-35953621(-)_68	-	35926208	36083988	ENSPCIG00000014066	SMAD3
MSTS01000001.1	35953705	35953979	MSTS01000001.1:35953705-35953979(-)_0	-	35926208	36083988	ENSPCIG00000014066	SMAD3
MSTS01000001.1	35953705	35953979	MSTS01000001.1:35953705-35953979(-)_117	-	35926208	36083988	ENSPCIG00000014066	SMAD3
MSTS01000001.1	35953705	35953979	MSTS01000001.1:35953705-35953979(-)_156	-	35926208	36083988	ENSPCIG00000014066	SMAD3
MSTS01000001.1	35953705	35953979	MSTS01000001.1:35953705-35953979(-)_194	-	35926208	36083988	ENSPCIG00000014066	SMAD3
MSTS01000001.1	35953705	35953979	MSTS01000001.1:35953705-35953979(-)_39	-	35926208	36083988	ENSPCIG00000014066	SMAD3
MSTS01000001.1	35953705	35953979	MSTS01000001.1:35953705-35953979(-)_78	-	35926208	36083988	ENSPCIG00000014066	SMAD3
MSTS01000001.1	36083742	36084028	MSTS01000001.1:36083742-36084028(-)_0	-	35926208	36083988	ENSPCIG00000014066	SMAD3
MSTS01000001.1	36083742	36084028	MSTS01000001.1:36083742-36084028(-)_206	-	35926208	36083988	ENSPCIG00000014066	SMAD3
MSTS01000001.1	36083742	36084028	MSTS01000001.1:36083742-36084028(-)_42	-	35926208	36083988	ENSPCIG00000014066	SMAD3
MSTS01000001.1	36083742	36084028	MSTS01000001.1:36083742-36084028(-)_84	-	35926208	36083988	ENSPCIG00000014066	SMAD3
MSTS01000001.1	36538539	36539568	MSTS01000001.1:36538539-36539568(-)_126	-	36538580	36650078	ENSPCIG00000006792	SMAD6
MSTS01000001.1	36538539	36539568	MSTS01000001.1:36538539-36539568(-)_168	-	36538580	36650078	ENSPCIG00000006792	SMAD6
MSTS01000001.1	36538539	36539568	MSTS01000001.1:36538539-36539568(-)_210	-	36538580	36650078	ENSPCIG00000006792	SMAD6
MSTS01000001.1	36538539	36539568	MSTS01000001.1:36538539-36539568(-)_252	-	36538580	36650078	ENSPCIG00000006792	SMAD6
MSTS01000001.1	36538539	36539568	MSTS01000001.1:36538539-36539568(-)_294	-	36538580	36650078	ENSPCIG00000006792	SMAD6
MSTS01000001.1	36538539	36539568	MSTS01000001.1:36538539-36539568(-)_336	-	36538580	36650078	ENSPCIG00000006792	SMAD6
MSTS01000001.1	36538539	36539568	MSTS01000001.1:36538539-36539568(-)_378	-	36538580	36650078	ENSPCIG00000006792	SMAD6
MSTS01000001.1	36538539	36539568	MSTS01000001.1:36538539-36539568(-)_42	-	36538580	36650078	ENSPCIG00000006792	SMAD6
MSTS01000001.1	36538539	36539568	MSTS01000001.1:36538539-36539568(-)_420	-	36538580	36650078	ENSPCIG00000006792	SMAD6
MSTS01000001.1	36538539	36539568	MSTS01000001.1:36538539-36539568(-)_462	-	36538580	36650078	ENSPCIG00000006792	SMAD6
MSTS01000001.1	36538539	36539568	MSTS01000001.1:36538539-36539568(-)_504	-	36538580	36650078	ENSPCIG00000006792	SMAD6
MSTS01000001.1	36538539	36539568	MSTS01000001.1:36538539-36539568(-)_546	-	36538580	36650078	ENSPCIG00000006792	SMAD6
MSTS01000001.1	36538539	36539568	MSTS01000001.1:36538539-36539568(-)_714	-	36538580	36650078	ENSPCIG00000006792	SMAD6
MSTS01000001.1	36538539	36539568	MSTS01000001.1:36538539-36539568(-)_84	-	36538580	36650078	ENSPCIG00000006792	SMAD6
MSTS01000001.1	36538539	36539568	MSTS01000001.1:36538539-36539568(-)_882	-	36538580	36650078	ENSPCIG00000006792	SMAD6
MSTS01000001.1	36538539	36539568	MSTS01000001.1:36538539-36539568(-)_924	-	36538580	36650078	ENSPCIG00000006792	SMAD6
MSTS01000001.1	36634863	36635021	MSTS01000001.1:36634863-36635021(-)_39	-	36538580	36650078	ENSPCIG00000006792	SMAD6
MSTS01000001.1	36634863	36635021	MSTS01000001.1:36634863-36635021(-)_78	-	36538580	36650078	ENSPCIG00000006792	SMAD6
MSTS01000001.1	36640009	36640149	MSTS01000001.1:36640009-36640149(-)_60	-	36538580	36650078	ENSPCIG00000006792	SMAD6
MSTS01000001.1	36649218	36650118	MSTS01000001.1:36649218-36650118(-)_205	-	36538580	36650078	ENSPCIG00000006792	SMAD6
MSTS01000001.1	36649218	36650118	MSTS01000001.1:36649218-36650118(-)_246	-	36538580	36650078	ENSPCIG00000006792	SMAD6
MSTS01000001.1	36649218	36650118	MSTS01000001.1:36649218-36650118(-)_287	-	36538580	36650078	ENSPCIG00000006792	SMAD6
MSTS01000001.1	36649218	36650118	MSTS01000001.1:36649218-36650118(-)_328	-	36538580	36650078	ENSPCIG00000006792	SMAD6
MSTS01000001.1	36649218	36650118	MSTS01000001.1:36649218-36650118(-)_369	-	36538580	36650078	ENSPCIG00000006792	SMAD6
MSTS01000001.1	36649218	36650118	MSTS01000001.1:36649218-36650118(-)_41	-	36538580	36650078	ENSPCIG00000006792	SMAD6
MSTS01000001.1	36649218	36650118	MSTS01000001.1:36649218-36650118(-)_410	-	36538580	36650078	ENSPCIG00000006792	SMAD6
MSTS01000001.1	36649218	36650118	MSTS01000001.1:36649218-36650118(-)_451	-	36538580	36650078	ENSPCIG00000006792	SMAD6
MSTS01000001.1	36649218	36650118	MSTS01000001.1:36649218-36650118(-)_492	-	36538580	36650078	ENSPCIG00000006792	SMAD6
MSTS01000001.1	36649218	36650118	MSTS01000001.1:36649218-36650118(-)_533	-	36538580	36650078	ENSPCIG00000006792	SMAD6
MSTS01000001.1	36649218	36650118	MSTS01000001.1:36649218-36650118(-)_574	-	36538580	36650078	ENSPCIG00000006792	SMAD6
MSTS01000001.1	36649218	36650118	MSTS01000001.1:36649218-36650118(-)_615	-	36538580	36650078	ENSPCIG00000006792	SMAD6
MSTS01000001.1	36649218	36650118	MSTS01000001.1:36649218-36650118(-)_656	-	36538580	36650078	ENSPCIG00000006792	SMAD6
MSTS01000001.1	36649218	36650118	MSTS01000001.1:36649218-36650118(-)_697	-	36538580	36650078	ENSPCIG00000006792	SMAD6
MSTS01000001.1	36649218	36650118	MSTS01000001.1:36649218-36650118(-)_738	-	36538580	36650078	ENSPCIG00000006792	SMAD6
MSTS01000001.1	36649218	36650118	MSTS01000001.1:36649218-36650118(-)_779	-	36538580	36650078	ENSPCIG00000006792	SMAD6
MSTS01000001.1	36994046	36994240	MSTS01000001.1:36994046-36994240(-)_0	-	36994087	37097293	ENSPCIG00000006816	MAP2K1
MSTS01000001.1	36994046	36994240	MSTS01000001.1:36994046-36994240(-)_114	-	36994087	37097293	ENSPCIG00000006816	MAP2K1
MSTS01000001.1	36994046	36994240	MSTS01000001.1:36994046-36994240(-)_38	-	36994087	37097293	ENSPCIG00000006816	MAP2K1
MSTS01000001.1	36994046	36994240	MSTS01000001.1:36994046-36994240(-)_76	-	36994087	37097293	ENSPCIG00000006816	MAP2K1
MSTS01000001.1	36995341	36995467	MSTS01000001.1:36995341-36995467(-)_46	-	36994087	37097293	ENSPCIG00000006816	MAP2K1
MSTS01000001.1	36995919	36996061	MSTS01000001.1:36995919-36996061(-)_0	-	36994087	37097293	ENSPCIG00000006816	MAP2K1
MSTS01000001.1	36995919	36996061	MSTS01000001.1:36995919-36996061(-)_31	-	36994087	37097293	ENSPCIG00000006816	MAP2K1
MSTS01000001.1	37002760	37002905	MSTS01000001.1:37002760-37002905(-)_33	-	36994087	37097293	ENSPCIG00000006816	MAP2K1
MSTS01000001.1	37002760	37002905	MSTS01000001.1:37002760-37002905(-)_65	-	36994087	37097293	ENSPCIG00000006816	MAP2K1
MSTS01000001.1	37004128	37004410	MSTS01000001.1:37004128-37004410(-)_123	-	36994087	37097293	ENSPCIG00000006816	MAP2K1
MSTS01000001.1	37004128	37004410	MSTS01000001.1:37004128-37004410(-)_164	-	36994087	37097293	ENSPCIG00000006816	MAP2K1
MSTS01000001.1	37004128	37004410	MSTS01000001.1:37004128-37004410(-)_202	-	36994087	37097293	ENSPCIG00000006816	MAP2K1
MSTS01000001.1	37004128	37004410	MSTS01000001.1:37004128-37004410(-)_41	-	36994087	37097293	ENSPCIG00000006816	MAP2K1
MSTS01000001.1	37004128	37004410	MSTS01000001.1:37004128-37004410(-)_82	-	36994087	37097293	ENSPCIG00000006816	MAP2K1
MSTS01000001.1	37009340	37009545	MSTS01000001.1:37009340-37009545(-)_125	-	36994087	37097293	ENSPCIG00000006816	MAP2K1
MSTS01000001.1	37009340	37009545	MSTS01000001.1:37009340-37009545(-)_42	-	36994087	37097293	ENSPCIG00000006816	MAP2K1
MSTS01000001.1	37009340	37009545	MSTS01000001.1:37009340-37009545(-)_84	-	36994087	37097293	ENSPCIG00000006816	MAP2K1
MSTS01000001.1	37045551	37045683	MSTS01000001.1:37045551-37045683(-)_0	-	36994087	37097293	ENSPCIG00000006816	MAP2K1
MSTS01000001.1	37046275	37046433	MSTS01000001.1:37046275-37046433(-)_0	-	36994087	37097293	ENSPCIG00000006816	MAP2K1
MSTS01000001.1	37046275	37046433	MSTS01000001.1:37046275-37046433(-)_39	-	36994087	37097293	ENSPCIG00000006816	MAP2K1
MSTS01000001.1	37046275	37046433	MSTS01000001.1:37046275-37046433(-)_78	-	36994087	37097293	ENSPCIG00000006816	MAP2K1
MSTS01000001.1	37056238	37056465	MSTS01000001.1:37056238-37056465(-)_0	-	36994087	37097293	ENSPCIG00000006816	MAP2K1
MSTS01000001.1	37056238	37056465	MSTS01000001.1:37056238-37056465(-)_147	-	36994087	37097293	ENSPCIG00000006816	MAP2K1
MSTS01000001.1	37056238	37056465	MSTS01000001.1:37056238-37056465(-)_37	-	36994087	37097293	ENSPCIG00000006816	MAP2K1
MSTS01000001.1	37056238	37056465	MSTS01000001.1:37056238-37056465(-)_74	-	36994087	37097293	ENSPCIG00000006816	MAP2K1
MSTS01000001.1	37059250	37059541	MSTS01000001.1:37059250-37059541(-)_129	-	36994087	37097293	ENSPCIG00000006816	MAP2K1
MSTS01000001.1	37059250	37059541	MSTS01000001.1:37059250-37059541(-)_172	-	36994087	37097293	ENSPCIG00000006816	MAP2K1
MSTS01000001.1	37059250	37059541	MSTS01000001.1:37059250-37059541(-)_211	-	36994087	37097293	ENSPCIG00000006816	MAP2K1
MSTS01000001.1	37059250	37059541	MSTS01000001.1:37059250-37059541(-)_43	-	36994087	37097293	ENSPCIG00000006816	MAP2K1
MSTS01000001.1	37059250	37059541	MSTS01000001.1:37059250-37059541(-)_86	-	36994087	37097293	ENSPCIG00000006816	MAP2K1
MSTS01000001.1	37076818	37077193	MSTS01000001.1:37076818-37077193(-)_0	-	36994087	37097293	ENSPCIG00000006816	MAP2K1
MSTS01000001.1	37076818	37077193	MSTS01000001.1:37076818-37077193(-)_129	-	36994087	37097293	ENSPCIG00000006816	MAP2K1
MSTS01000001.1	37076818	37077193	MSTS01000001.1:37076818-37077193(-)_172	-	36994087	37097293	ENSPCIG00000006816	MAP2K1
MSTS01000001.1	37076818	37077193	MSTS01000001.1:37076818-37077193(-)_215	-	36994087	37097293	ENSPCIG00000006816	MAP2K1
MSTS01000001.1	37076818	37077193	MSTS01000001.1:37076818-37077193(-)_258	-	36994087	37097293	ENSPCIG00000006816	MAP2K1
MSTS01000001.1	37076818	37077193	MSTS01000001.1:37076818-37077193(-)_295	-	36994087	37097293	ENSPCIG00000006816	MAP2K1
MSTS01000001.1	37076818	37077193	MSTS01000001.1:37076818-37077193(-)_43	-	36994087	37097293	ENSPCIG00000006816	MAP2K1
[truncated: 72,256 more rows]
